# Supplementary material for: Overexpression of OASL upregulates TET1 to induce aberrant activation of CD4+ T cells in systemic sclerosis via IRF1 signaling
Source: Arthritis Res Ther. 2022 Feb 19;24:50. doi: 10.1186/s13075-022-02741-w (PMC8857842; doi:10.1186/s13075-022-02741-w)
Supplement: Supplementary file 1 — Additional file 1. [file 13075_2022_2741_MOESM1_ESM.csv]

	id	baseMean	log2FoldChange	lfcSE	stat	pvalue	padj	hgnc_symbol
1	ENSG00000179348	99.6063147097043	-2.78731368613291	0.508611624291757	-5.48023983921771	4.24749658343416e-08	0.00048153868766393	GATA2
2	ENSG00000146109	683.869301836671	1.18937433309082	0.233208240207726	5.10005277700053	3.39558786531241e-07	0.00134993618666342	ABT1
3	ENSG00000160213	962.338594509061	1.29604714467907	0.254603800769825	5.09044696410785	3.57220478079763e-07	0.00134993618666342	CSTB
4	ENSG00000135114	286.975360908487	2.44354701663082	0.504708352576552	4.84150302676077	1.28860712695756e-06	0.00182611737478973	OASL
5	ENSG00000163154	379.858805844758	1.88773007918907	0.388499423918681	4.85902928799246	1.17962684394069e-06	0.00182611737478973	TNFAIP8L2
6	ENSG00000185885	5693.7586415813	1.56517725202277	0.317586695119969	4.9283464202791	8.29284836228066e-07	0.00182611737478973	IFITM1
7	ENSG00000186810	665.840538030805	2.14305477316418	0.44022414815065	4.86809908581118	1.12676834430553e-06	0.00182611737478973	CXCR3
8	ENSG00000187608	1296.11337256853	2.45043910959786	0.496156582477043	4.93884228515952	7.85877386555127e-07	0.00182611737478973	ISG15
9	ENSG00000008517	14064.003165754	1.42860935868371	0.302957930635774	4.71553709020159	2.41073970912318e-06	0.00250015164434075	IL32
10	ENSG00000126709	1535.74484013234	2.28316817656784	0.486140812443298	4.69651614949349	2.64636321179227e-06	0.00250015164434075	IFI6
11	ENSG00000142684	140.88967995228	1.38591883885733	0.294953261512602	4.69877441513938	2.6172734818732e-06	0.00250015164434075	ZNF593
12	ENSG00000161980	134.375821215063	1.58638694215013	0.33669041553054	4.71170805278309	2.45649130799067e-06	0.00250015164434075	POLR3K
13	ENSG00000116127	134.344401157707	-1.53837424035749	0.33125322397467	-4.64410345022068	3.41556397057931e-06	0.00266194184693949	ALMS1
14	ENSG00000158042	236.524448610221	1.43843586016945	0.309187570282279	4.65230817285507	3.28240039183031e-06	0.00266194184693949	MRPL17
15	ENSG00000185338	184.595185702261	2.56336098871774	0.552715070043418	4.63776207244789	3.52201885014486e-06	0.00266194184693949	SOCS1
16	ENSG00000100138	1223.04711333286	1.18776171817396	0.258952167599758	4.5867996749492	4.50092173784441e-06	0.00271825938986918	SNU13
17	ENSG00000130772	181.631077036048	1.60642723643522	0.35106431317367	4.57587734256692	4.74228348425957e-06	0.00271825938986918	MED18
18	ENSG00000168701	246.733341629266	1.26586219756435	0.276156065698932	4.58386526604272	4.56458422533929e-06	0.00271825938986918	TMEM208
19	ENSG00000180530	174.409647757591	-1.95415002283095	0.42458399064459	-4.6025051954131	4.17439146671253e-06	0.00271825938986918	NRIP1
20	ENSG00000233493	270.650422173501	1.35931192004264	0.297211799347057	4.57354628257999	4.79537688959897e-06	0.00271825938986918	TMEM238
21	ENSG00000173465	224.327766206626	1.24431282019832	0.275279912942998	4.52017296465788	6.1789127738582e-06	0.00333573019605859	ZNRD2
22	ENSG00000167797	864.957095292287	1.35090664019286	0.300930756181385	4.48909462540482	7.15265216681413e-06	0.00337873406729882	CDK2AP2
23	ENSG00000170906	806.069132711751	1.36047341546426	0.302746835245795	4.49376593601619	6.99745391688507e-06	0.00337873406729882	NDUFA3
24	ENSG00000218537	657.574381665999	1.14162973830482	0.254305063715427	4.48921355172987	7.14866047199907e-06	0.00337873406729882	MIF-AS1
25	ENSG00000076770	138.584294209214	-1.81609159451129	0.406933911283422	-4.46286619068819	8.08705583207527e-06	0.00366731807872949	MBNL3
26	ENSG00000147168	5255.02047952045	1.18969928733126	0.267715281140641	4.44389757006909	8.83436763459213e-06	0.00385212407205273	IL2RG
27	ENSG00000108518	15810.7049233903	1.09758263560164	0.248457770086382	4.41758225238856	9.98110926038471e-06	0.00391098056046248	PFN1
28	ENSG00000133321	1349.41168420435	1.12553533323	0.254607204298027	4.4206735482336	9.83937254018376e-06	0.00391098056046248	PLAAT4
29	ENSG00000177700	585.565937012458	1.26110468760432	0.28550634978377	4.41708105111996	1.00042724048171e-05	0.00391098056046248	POLR2L
30	ENSG00000197019	137.064695152046	1.72366633403065	0.391271160168953	4.40529870202127	1.05638210576511e-05	0.00399206797768635	SERTAD1
31	ENSG00000175334	818.168967606865	1.26467658020717	0.287940508569454	4.3921454000701	1.12237594307822e-05	0.0041046374408638	BANF1
32	ENSG00000213402	8569.87247537699	1.33320163922367	0.307281770401022	4.33869421373015	1.43331788271646e-05	0.00507797651136142	PTPRCAP
33	ENSG00000060688	345.00500295314	1.0829806609414	0.251675167870012	4.30308905764098	1.6843310619464e-05	0.00545578892836752	SNRNP40
34	ENSG00000176410	169.05852445964	1.05714599669591	0.245670848646814	4.30309905517406	1.68425502926592e-05	0.00545578892836752	DNAJC30
35	ENSG00000179271	627.203054219775	1.29150543531205	0.299964959654297	4.30552100752196	1.66593179395875e-05	0.00545578892836752	GADD45GIP1
36	ENSG00000128626	336.045900843601	1.19944107395876	0.279314588924647	4.29422995260139	1.75300709307437e-05	0.00550796542531937	MRPS12
37	ENSG00000183813	531.198698694731	1.9322427983204	0.450547811126121	4.28865206001303	1.79760713360516e-05	0.00550796542531937	CCR4
38	ENSG00000142227	3496.9284118394	1.27117649540706	0.298349971115113	4.2606891854419	2.03797488113798e-05	0.00592423621216955	EMP3
39	ENSG00000240972	753.125574867967	1.24681760329188	0.292574481209708	4.26153914085966	2.03023786352128e-05	0.00592423621216955	MIF
40	ENSG00000136514	89.6728183296038	2.15309704353696	0.511861768861305	4.20640331925312	2.5946700752581e-05	0.00704273251956266	RTP4
41	ENSG00000137880	186.257106832082	1.16028022247918	0.275667178453292	4.20898936532545	2.56515460300808e-05	0.00704273251956266	GCHFR
42	ENSG00000168899	530.437263412418	1.24158049490729	0.29525248415508	4.20514834434098	2.60910969234923e-05	0.00704273251956266	VAMP5
43	ENSG00000092010	2862.01398353372	1.06635922283822	0.255161515426986	4.17915382362337	2.92595735931612e-05	0.007055910768029	PSME1
44	ENSG00000116649	724.399871512487	1.0852269617154	0.259223839291362	4.18644737568148	2.83354590598441e-05	0.007055910768029	SRM
45	ENSG00000174744	739.247976007937	0.929125415180794	0.222875619404042	4.16880687831728	3.06198290692447e-05	0.007055910768029	BRMS1
46	ENSG00000175756	994.349729196599	1.00399829164857	0.241049095440202	4.16511951565336	3.11189501985931e-05	0.007055910768029	AURKAIP1
47	ENSG00000177105	1763.03867056041	1.22474480982013	0.294028451565145	4.16539557073705	3.10813172784876e-05	0.007055910768029	RHOG
48	ENSG00000178057	640.316347234443	1.25608957293877	0.301357541013279	4.16810400269169	3.07143795462744e-05	0.007055910768029	NDUFAF3
49	ENSG00000189159	759.193898029204	1.38351501619891	0.329691516081801	4.19639253275671	2.7120005516873e-05	0.007055910768029	JPT1
50	ENSG00000242114	221.428386376694	1.33741527738173	0.319705761085964	4.18326924369099	2.87346740996713e-05	0.007055910768029	MTFP1
51	ENSG00000100348	621.698632260075	0.948547869772502	0.228618146299975	4.14904890588997	3.33859486248189e-05	0.00727877883768407	TXN2
52	ENSG00000166595	256.258732086677	1.24998999901912	0.301002618428613	4.15275456919512	3.28496998708702e-05	0.00727877883768407	CIAO2B
53	ENSG00000100216	630.463123785542	1.09996074965166	0.266358032792685	4.1296323528106	3.63343787908673e-05	0.00732358100873049	TOMM22
54	ENSG00000102575	484.224172616254	1.18450840922095	0.286326134365731	4.13692034031359	3.51998240350286e-05	0.00732358100873049	ACP5
55	ENSG00000168569	202.179568322211	1.10276115391558	0.266432947931171	4.13898191825909	3.48850440392249e-05	0.00732358100873049	TMEM223
56	ENSG00000177971	993.481426866966	1.06064464681318	0.257028146858881	4.12657002657192	3.68213916818945e-05	0.00732358100873049	IMP3
57	ENSG00000204264	2193.40990240514	1.05214601927878	0.254770414070576	4.12978101526074	3.63108928121269e-05	0.00732358100873049	PSMB8
58	ENSG00000166326	618.205048594615	-0.859600590770022	0.208930341212419	-4.11429276275421	3.8836828419705e-05	0.00759126075507234	TRIM44
59	ENSG00000110711	1811.55246089357	1.20375982083816	0.293264713131982	4.1046868816311	4.048628722641e-05	0.00769574354009521	AIP
60	ENSG00000132661	187.986605922144	1.13917178189893	0.277622992462939	4.10330488765625	4.07289946551744e-05	0.00769574354009521	NXT1
61	ENSG00000204392	236.244675161	1.23868695199199	0.302390799416824	4.096311641693	4.19784741452741e-05	0.00780180264565528	LSM2
62	ENSG00000158715	34.1926816176288	-2.30377486996202	0.563830384144794	-4.0859360097387	4.38994770820723e-05	0.00802723180128152	SLC45A3
63	ENSG00000010030	79.4554072083895	2.39348709720484	0.587728203390969	4.07243872830217	4.65234410345942e-05	0.00811577539604714	ETV7
64	ENSG00000096717	302.640680138165	-0.804286141322013	0.197326063607724	-4.07592452115651	4.58318846617793e-05	0.00811577539604714	SIRT1
65	ENSG00000132581	340.50209158767	1.44462896883364	0.35473656579612	4.07239937498837	4.65313046434739e-05	0.00811577539604714	SDF2
66	ENSG00000137078	1205.55429851136	1.89466373796975	0.46623076705577	4.06378959058083	4.82823533525075e-05	0.00820856196792689	SIT1
67	ENSG00000160111	55.8218293589033	-1.6048974924721	0.395033663186655	-4.06268539122899	4.85113920658994e-05	0.00820856196792689	CPAMD8
68	ENSG00000188389	295.510874034238	2.03959704121757	0.504566468444546	4.0422762287497	5.29348209365138e-05	0.00882532448466554	PDCD1
69	ENSG00000167775	563.350876493521	1.29323600502329	0.320867264182361	4.03043921703491	5.56727246971866e-05	0.00908641867997465	CD320
70	ENSG00000226593	741.394975633172	1.2031483918085	0.298649828424879	4.02862575931842	5.61038464848042e-05	0.00908641867997465	NA
71	ENSG00000115904	438.849378404138	-1.11769619938463	0.27890642354052	-4.00742365556256	6.13846945440235e-05	0.00927891042727459	SOS1
72	ENSG00000118412	275.668536043706	-1.51460112461369	0.376917680988577	-4.01838704048375	5.85978889934472e-05	0.00927891042727459	CASP8AP2
73	ENSG00000125656	803.184081697083	1.1127820726519	0.277678718088237	4.00744457592281	6.13792592006871e-05	0.00927891042727459	CLPP
74	ENSG00000132341	1987.64312242698	1.05406218502852	0.262435591423204	4.01646049345775	5.9078762367483e-05	0.00927891042727459	RAN
75	ENSG00000145734	318.972336654573	-1.57144307370041	0.392068576018215	-4.00808218210123	6.12138203990242e-05	0.00927891042727459	BDP1
76	ENSG00000125835	1838.77828980567	0.976795667762276	0.244020303309243	4.0029278486897	6.25633865421437e-05	0.00933264622668793	SNRPB
77	ENSG00000184979	110.741752445903	2.34280312691589	0.586283657815301	3.99602324861996	6.44154108249339e-05	0.00948412353925033	USP18
78	ENSG00000120509	143.643832990986	1.28969048832688	0.323331060276246	3.98876151033866	6.64191550191192e-05	0.00953156911964246	PDZD11
79	ENSG00000177189	1051.07104204662	-1.14048184362074	0.285887440186899	-3.98926879360335	6.62772847985647e-05	0.00953156911964246	RPS6KA3
80	ENSG00000165898	257.152365324505	1.21161734347098	0.304159713092606	3.98349055222208	6.79103725864833e-05	0.00962374867516201	ISCA2
81	ENSG00000140993	48.3388622751858	-1.30737543693881	0.328701620624588	-3.97739273221282	6.96750367951203e-05	0.00975192459439851	TIGD7
82	ENSG00000135390	1864.38571934641	1.0119672621432	0.254916548978963	3.96979821905055	7.19335235243042e-05	0.00977775314864364	ATP5MC2
83	ENSG00000167286	3386.78769735128	1.1529712459905	0.290417216117898	3.97005129862012	7.18571591246963e-05	0.00977775314864364	CD3D
84	ENSG00000179933	349.759261769295	1.58281820078443	0.398885343351184	3.96810318345263	7.24469669653405e-05	0.00977775314864364	C14orf119
85	ENSG00000172757	10513.0014721452	1.01950770933848	0.257354943069055	3.96148485504285	7.4485107348504e-05	0.0099345607295293	CFL1
86	ENSG00000168894	469.72489971374	1.27586513773568	0.322377571186293	3.95767339843377	7.56833437481237e-05	0.00997700079154045	RNF181
87	ENSG00000101974	138.896265333015	-1.33852945854206	0.338500870191569	-3.95428661020736	7.67633470269404e-05	0.0100030582212003	ATP11C
88	ENSG00000173113	1450.40554657646	1.19094895935305	0.301609114481273	3.94865042921969	7.85930218243084e-05	0.0101251032775248	TRMT112
89	ENSG00000168040	325.194754721419	2.05298625378643	0.521172148137775	3.93917108026983	8.17636129185554e-05	0.0101494341029682	FADD
90	ENSG00000181284	298.345235591383	1.77671560701663	0.451154598962601	3.93815248941729	8.21114073740095e-05	0.0101494341029682	TMEM102
91	ENSG00000196154	6735.01446675523	1.53838559629735	0.390585090734522	3.9386695314056	8.19346907366245e-05	0.0101494341029682	S100A4
92	ENSG00000211752	89.2368419620583	1.70879633188161	0.433988998910534	3.93741854326099	8.23628770815095e-05	0.0101494341029682	TRBV27
93	ENSG00000219200	481.81618997152	0.844683245395883	0.214800971212521	3.93239956331559	8.41021222608352e-05	0.0102523200007644	RNASEK
94	ENSG00000108622	1599.06785235121	1.29689640650082	0.330537653794177	3.92359657550056	8.72367715148017e-05	0.0103151812030192	ICAM2
95	ENSG00000142669	6540.30005480325	1.17709547621568	0.30002754154803	3.9232914089897	8.73473930925148e-05	0.0103151812030192	SH3BGRL3
96	ENSG00000232810	242.482709485559	2.77579956635934	0.706643092640823	3.92814929526275	8.56020670617383e-05	0.0103151812030192	TNF
97	ENSG00000101639	267.683347627117	-1.11443235077449	0.285127917882114	-3.90853466420377	9.28576253802104e-05	0.0103542354229468	CEP192
98	ENSG00000105677	480.974480481378	1.02065248484222	0.260640772150116	3.91593562443246	9.00542773854983e-05	0.0103542354229468	TMEM147
99	ENSG00000115896	134.008247967403	-1.29352670153662	0.330753757101542	-3.91084507360412	9.19737556519135e-05	0.0103542354229468	PLCL1
100	ENSG00000124659	611.459271295709	1.08595918655612	0.277479578009725	3.91365445466427	9.09097042304442e-05	0.0103542354229468	TBCC
101	ENSG00000171135	298.172152251474	1.26842617286312	0.324119531172898	3.91345183140627	9.09860569180358e-05	0.0103542354229468	JAGN1
102	ENSG00000205220	2169.96456576141	0.946113161440426	0.242111733532302	3.9077542737688	9.31579794602255e-05	0.0103542354229468	PSMB10
103	ENSG00000100410	264.033325789448	1.20239106873345	0.308233441201464	3.9009105048649	9.5831576067006e-05	0.0104102253527995	PHF5A
104	ENSG00000108294	929.007607029347	1.24805156512204	0.319878132978067	3.90164702257911	9.55404054118544e-05	0.0104102253527995	NA
105	ENSG00000135837	393.43733973379	-1.36377560250899	0.349942537563058	-3.8971415478841	9.73347347090718e-05	0.0104102253527995	CEP350
106	ENSG00000163781	122.176911781322	-1.3637694781531	0.349769382740884	-3.89905333470372	9.65695036329045e-05	0.0104102253527995	TOPBP1
107	ENSG00000091947	348.541580078742	1.23632674868835	0.317467074453741	3.89434636903897	9.84638722900172e-05	0.0104325693472142	TMEM101
108	ENSG00000163191	1693.66406096777	1.41754274455823	0.364242507935982	3.89175539283124	9.95215546103769e-05	0.0104469987464615	S100A11
109	ENSG00000181218	83.6313260960535	1.47531982017887	0.379322574690061	3.88935412395198	0.000100511363352764	0.010454103911287	H2AW
110	ENSG00000173933	774.000982770812	1.16797312042097	0.300631676969598	3.88506338451849	0.000102303194136034	0.0105437391992748	RBM4
111	ENSG00000187862	40.4570275987354	-1.44455186938864	0.372356969376014	-3.87948121881371	0.000104679482845564	0.0106914531263078	TTC24
112	ENSG00000152409	257.439340459401	-1.22132385144975	0.316251247247295	-3.86187837069533	0.000112518583501582	0.0113894926889057	JMY
113	ENSG00000198258	1165.43138456915	1.22583293022252	0.317823419019038	3.85696225283227	0.000114804882870166	0.0115180792663634	UBL5
114	ENSG00000165650	123.375107911945	-1.09355068764892	0.283933965745302	-3.85142610458191	0.000117431966206167	0.0116783000077133	PDZD8
115	ENSG00000049246	56.3506254562938	-1.22778442502897	0.31983490644666	-3.83880683528123	0.000123633644896714	0.0118048830520108	PER3
116	ENSG00000102100	162.305552609983	1.186922004969	0.309516259336662	3.83476463405427	0.000125684589117266	0.0118048830520108	SLC35A2
117	ENSG00000134909	73.8859000517192	-1.52168918803693	0.396042042332654	-3.8422415435349	0.000121915767170451	0.0118048830520108	ARHGAP32
118	ENSG00000143977	491.445415156446	1.31346500096349	0.342345208767907	3.83666827320476	0.000124714751826322	0.0118048830520108	SNRPG
119	ENSG00000158079	28.473759411404	-1.6571569775833	0.432208527845815	-3.83416075995259	0.000125993724026931	0.0118048830520108	PTPDC1
120	ENSG00000166136	1354.93875320338	0.91005529081951	0.237170724700669	3.83713163573659	0.000124479754726568	0.0118048830520108	NDUFB8
121	ENSG00000244187	247.391237751446	1.04484518283465	0.272450858617397	3.83498583244299	0.000125571532366443	0.0118048830520108	TMEM141
122	ENSG00000130303	1358.0723976969	1.41536871249394	0.369355350688728	3.83199731601216	0.000127107126379551	0.0118115859980736	BST2
123	ENSG00000167920	40.8998952437996	1.45956620250397	0.381120369517251	3.82967251095171	0.000128313905744706	0.0118267865807133	TMEM99
124	ENSG00000077348	279.5738275273	1.07830614660155	0.28251690268483	3.81678454051468	0.000135202136979173	0.0121839004705781	EXOSC5
125	ENSG00000099624	1350.71785202579	1.02139720035673	0.26736894818779	3.82017884754268	0.000133354940917964	0.0121839004705781	ATP5F1D
126	ENSG00000118640	1178.59435947977	1.18357947800175	0.311008956884997	3.80561219154664	0.000141453875941885	0.0121839004705781	VAMP8
127	ENSG00000135211	114.000721339133	1.52114300772434	0.399063290593009	3.81178385379403	0.000137967498353119	0.0121839004705781	TMEM60
128	ENSG00000157601	1788.60760642293	2.0097111134501	0.527621703986852	3.80900008142989	0.00013952991193184	0.0121839004705781	MX1
129	ENSG00000157625	250.79878978935	-1.17464506485495	0.308870609581669	-3.80303281832441	0.0001429354117127	0.0121839004705781	TAB3
130	ENSG00000164967	222.917987297714	1.49973764562975	0.393418335119653	3.81206850761955	0.000137808666333533	0.0121839004705781	RPP25L
131	ENSG00000182117	536.171921459984	1.40347534121888	0.368971727651275	3.80374764796435	0.000142523371961276	0.0121839004705781	NOP10
132	ENSG00000204389	359.978891783628	1.55322845889321	0.408288938065464	3.80423840590109	0.000142241138785779	0.0121839004705781	HSPA1A
133	ENSG00000243927	497.035539034625	1.09235763802057	0.286393585169717	3.81418332876846	0.000136634014183436	0.0121839004705781	MRPS6
134	ENSG00000142089	668.48924641963	1.45878072172053	0.383985786433027	3.79904874936033	0.000145252522246625	0.0122890137664925	IFITM3
135	ENSG00000182670	534.447004733508	-1.38635818257474	0.365357484198921	-3.79452520485369	0.000147926255075061	0.0124225181761923	TTC3
136	ENSG00000125148	323.596616750959	1.41207223647082	0.37260790193641	3.7897001892134	0.000150829216881087	0.0125731678807418	MT2A
137	ENSG00000108826	184.887594557592	1.11465140174185	0.294412200581445	3.78602313199142	0.000153077431122155	0.0126091768124882	MRPL27
138	ENSG00000149925	7904.64383239976	1.02607632278171	0.271099728178167	3.78486666024014	0.00015379101300583	0.0126091768124882	ALDOA
139	ENSG00000156127	448.302549071608	1.30748806944274	0.345696700830925	3.78218266561421	0.000155459212174241	0.0126091768124882	BATF
140	ENSG00000204070	414.175390327384	1.07361785499439	0.283892094284634	3.78178144657302	0.000155710042669873	0.0126091768124882	SYS1
141	ENSG00000125726	31.9782430281742	1.93157927538061	0.511603434744874	3.77554008476087	0.000159661345223571	0.0128374515659548	CD70
142	ENSG00000008516	242.845581599566	-1.42031791007799	0.378426201744805	-3.7532229627054	0.000174575448354606	0.0130208016973432	MMP25
143	ENSG00000011052	653.485276378886	1.11304934039928	0.296231648394079	3.75736133000409	0.000171714465957332	0.0130208016973432	NME1-NME2
144	ENSG00000062582	680.265613106972	0.997083367300535	0.265013696087116	3.76238429191513	0.000168301179011405	0.0130208016973432	MRPS24
145	ENSG00000089692	206.228753573008	1.40054756313086	0.372326812754199	3.76160812263463	0.000168824412165517	0.0130208016973432	LAG3
146	ENSG00000101752	229.961348774017	-1.50266049807738	0.400280155740069	-3.75402196818662	0.000174019602356629	0.0130208016973432	MIB1
147	ENSG00000115286	1189.05357702952	1.00275153889851	0.266347585918557	3.76482308048824	0.000166667046213167	0.0130208016973432	NDUFS7
148	ENSG00000125995	416.80255263317	1.1669987629945	0.310464554742031	3.7588792188022	0.000170676200378299	0.0130208016973432	ROMO1
149	ENSG00000141753	128.434479395921	2.18219611201848	0.580697077656581	3.75789063865241	0.000171351735767807	0.0130208016973432	IGFBP4
150	ENSG00000160551	135.720302589365	-1.78140340323366	0.47259296784403	-3.76942427086977	0.000163624544170498	0.0130208016973432	TAOK1
151	ENSG00000198851	10038.9744312001	1.07770043273167	0.287120832349039	3.75347349028843	0.000174400983811037	0.0130208016973432	CD3E
152	ENSG00000198931	1591.66770720411	1.08360134283307	0.287801707736902	3.76509698762336	0.000166484447473767	0.0130208016973432	APRT
153	ENSG00000176083	184.816557604598	2.22068162777002	0.591970991018359	3.75133521990633	0.000175895338497472	0.0130334996898421	ZNF683
154	ENSG00000160932	4538.13097991134	1.69028212441942	0.451082584200814	3.74716777730203	0.000178842470628002	0.0131658252565562	LY6E
155	ENSG00000114737	1395.67903505431	2.16940337624051	0.580435431632133	3.73754470870316	0.000185826054098274	0.0134185348745995	CISH
156	ENSG00000175283	82.8810535301914	1.68725586835	0.451279689166816	3.73882518724724	0.000184882229247342	0.0134185348745995	DOLK
157	ENSG00000204248	46.1489352211867	-2.65987027706451	0.711338835380502	-3.73924513152964	0.000184573676101067	0.0134185348745995	COL11A2
158	ENSG00000145494	658.711179124131	0.994423145903255	0.267150769688353	3.7223293313484	0.000197393328917016	0.0140745167920265	NDUFS6
159	ENSG00000242485	646.240645801481	0.894251672231593	0.240224391447874	3.72256816571283	0.000197206644069076	0.0140745167920265	MRPL20
160	ENSG00000204822	405.195237277451	1.12204839142076	0.301955110438347	3.7159443660082	0.000202446127854971	0.0143445734468238	MRPL53
161	ENSG00000138688	603.811898039845	-1.44997429993584	0.390564463908818	-3.71250954432545	0.000205214319556223	0.0144504021168254	KIAA1109
162	ENSG00000063241	152.942580453616	1.13727940735056	0.306816242801718	3.7067118642918	0.000209967594553001	0.0146188133145593	ISOC2
163	ENSG00000124733	528.903327318404	1.05771181335583	0.285389263424817	3.70620744684908	0.000210385998211528	0.0146188133145593	MEA1
164	ENSG00000178860	82.9224886586928	1.65972312127752	0.447980583269893	3.70489968373829	0.000211474409772226	0.0146188133145593	MSC
165	ENSG00000156587	1473.85480625644	1.28877067384124	0.348131888162465	3.70196100289382	0.000213939506719084	0.0146995890162076	UBE2L6
166	ENSG00000102265	971.203648772044	1.22928362411233	0.332474663389767	3.69737534758015	0.000217840127677036	0.0148774308884009	TIMP1
167	ENSG00000229200	53.431119860653	1.42732340472458	0.386467776201512	3.69325333861819	0.00022140325811591	0.0150302319596412	NA
168	ENSG00000100804	187.147731316818	1.32664582274916	0.35968429192236	3.68836185661264	0.000225702511923956	0.0150517022216581	PSMB5
169	ENSG00000118200	43.6617299273254	-1.78487992506136	0.483569481421311	-3.69105163505197	0.000223328791272212	0.0150517022216581	CAMSAP2
170	ENSG00000128228	500.102299169953	1.18670941253906	0.321714919877701	3.68869871807681	0.000225403940880547	0.0150517022216581	SDF2L1
171	ENSG00000143368	809.813166320092	0.96926740771753	0.262910726612548	3.68667882138541	0.000227199808402267	0.0150629487009152	SF3B4
172	ENSG00000107290	1075.21458320541	-1.04936635835419	0.284956575922629	-3.68254831444604	0.000230914086874607	0.0152201918773106	SETX
173	ENSG00000068079	538.622887970086	1.20912416945361	0.328923236034184	3.67600715605252	0.000236912879528886	0.0152449711182233	IFI35
174	ENSG00000117450	1034.95714339023	1.22009236564901	0.331504834837544	3.68046627810698	0.00023280784755758	0.0152449711182233	PRDX1
175	ENSG00000143198	302.831706651557	1.341089882778	0.36476111399152	3.67662514269319	0.000236339939671315	0.0152449711182233	MGST3
176	ENSG00000167397	504.079630062293	1.17500461591837	0.319374553612223	3.67908026055524	0.000234076599681181	0.0152449711182233	VKORC1
177	ENSG00000211772	11190.2941257216	0.999409559710318	0.271961215493148	3.67482384537106	0.000238013573954796	0.0152449711182233	TRBC2
178	ENSG00000105404	1400.52287302383	1.07501862305767	0.292952894096568	3.66959550399015	0.000242934566718499	0.0153863082842884	RABAC1
179	ENSG00000138756	40.4613552501126	-1.30147071517781	0.354547020796131	-3.67079862145046	0.000241793792112544	0.0153863082842884	BMP2K
180	ENSG00000125352	287.260480304393	0.891508919020489	0.243448767901273	3.66199807337709	0.000250255742237093	0.0157464176324115	RNF113A
181	ENSG00000144218	76.3961500767294	-1.333158514026	0.36416824259159	-3.66083133591943	0.000251398217470802	0.0157464176324115	AFF3
182	ENSG00000101294	793.657923529003	1.01921534870104	0.278798785596636	3.65573812138346	0.000256443042158507	0.0158868566609344	HM13
183	ENSG00000160256	231.884650652652	1.08329122529392	0.296235167096581	3.6568623364718	0.000255321411032276	0.0158868566609344	FAM207A
184	ENSG00000103994	652.112672613826	-0.950742594443666	0.260485269735858	-3.64989005101039	0.000262352581583854	0.0161646261816095	ZNF106
185	ENSG00000183978	242.793534064447	1.46679802319065	0.402163742077951	3.64726570230279	0.000265045808178455	0.0162422936611845	COA3
186	ENSG00000124198	386.518287906078	-1.04542818329317	0.287190705970454	-3.64018807558739	0.000272438969087352	0.0164390520509659	ARFGEF2
187	ENSG00000171467	477.582952378153	-1.15143890330262	0.316245586419353	-3.64096434147787	0.000271618757965498	0.0164390520509659	ZNF318
188	ENSG00000172725	1399.41481175759	1.14613341841483	0.314987479534737	3.63866341642457	0.000274056702622612	0.0164390520509659	CORO1B
189	ENSG00000176340	1195.32708308496	1.20343869927733	0.330615062843016	3.63999960839278	0.000272638455537121	0.0164390520509659	COX8A
190	ENSG00000111639	443.203079785373	1.13017867365521	0.311131846649753	3.63247506105499	0.000280715713362629	0.0166721267262367	MRPL51
191	ENSG00000134248	484.727059533991	1.10550483162	0.304465168602729	3.63097308205549	0.000282354635475831	0.0166721267262367	LAMTOR5
192	ENSG00000171425	346.301610853747	0.994135630257852	0.273894271255148	3.62963279845951	0.000283824685380937	0.0166721267262367	ZNF581
193	ENSG00000197535	461.125398892358	-1.14246747619707	0.314577922837953	-3.6317471546965	0.000281508870261591	0.0166721267262367	MYO5A
194	ENSG00000005810	1365.01863313321	-1.22590370673792	0.337950825409126	-3.62746179197471	0.00028622111376766	0.0167262307566183	MYCBP2
195	ENSG00000147123	374.512249300699	1.02388864384727	0.282450526007668	3.62501942665695	0.000288939731134467	0.0167985114454946	NDUFB11
196	ENSG00000170430	244.665136275382	1.05188479800248	0.290320585840801	3.62318364354393	0.00029099906140164	0.0168319201995428	MGMT
197	ENSG00000174917	327.546042044035	1.00642123722309	0.277890349916938	3.62164874571539	0.000292731412306038	0.0168461726970231	MICOS13
198	ENSG00000112167	162.593072068007	0.832057042174918	0.230213667245417	3.61428168940079	0.000301181470428692	0.0172449208598489	SAYSD1
199	ENSG00000058063	648.002928985309	-1.23770811080221	0.34283843672996	-3.61017895953453	0.00030598581674613	0.0172585134549795	ATP11B
200	ENSG00000174886	465.311111612361	0.978849208500483	0.271016127254833	3.61177476195017	0.000304108647445454	0.0172585134549795	NDUFA11
201	ENSG00000243364	58.8749923868518	1.31469618721599	0.36406170656978	3.61119053031741	0.000304794634105526	0.0172585134549795	EFNA4
202	ENSG00000114395	510.181943646615	0.862625185096482	0.239221984790811	3.60596115716877	0.00031099965774458	0.0172750512756335	CYB561D2
203	ENSG00000116157	165.58353884295	0.84097259471123	0.233373236592883	3.60355200531541	0.000313897906216856	0.0172750512756335	GPX7
204	ENSG00000196329	3973.21499839736	1.34872047370512	0.374170949456861	3.6045568894723	0.000312685953991336	0.0172750512756335	GIMAP5
205	ENSG00000213413	465.288560798708	1.72946868804646	0.479528349109402	3.60660363721664	0.000310230986374517	0.0172750512756335	PVRIG
206	ENSG00000242372	745.335217506539	1.07746202694595	0.298981971654731	3.60376922054089	0.000313635559302675	0.0172750512756335	EIF6
207	ENSG00000125971	1007.27164111968	1.06042076898457	0.295068751227371	3.59380911931079	0.00032587861404571	0.0176769657772067	DYNLRB1
208	ENSG00000185883	2501.45029114034	0.917692858611704	0.255296152031437	3.59462080140831	0.000324864386644181	0.0176769657772067	ATP6V0C
209	ENSG00000224877	260.296530302582	0.958013838021202	0.266453663967248	3.59542377371459	0.000323863949979672	0.0176769657772067	NDUFAF8
210	ENSG00000104979	1201.88119433549	1.10126668606233	0.306635383867526	3.59145338079479	0.000328839004895192	0.0177526085642704	C19orf53
211	ENSG00000137106	666.358406194772	1.07740633047804	0.300190082069754	3.58908036884339	0.000331846533300853	0.0178300670522833	GRHPR
212	ENSG00000167774	310.751202348702	1.20109211079037	0.334920025052536	3.58620572359616	0.000335524301036645	0.0179426367964738
213	ENSG00000183696	932.963005103158	0.926550623603734	0.258598616251859	3.58296821937102	0.000339711952032608	0.0179967962625873	UPP1
214	ENSG00000196865	88.4879713782445	-1.31217072267492	0.366181332359954	-3.58339054101499	0.000339162927024697	0.0179967962625873	NHLRC2
215	ENSG00000102007	1524.83235671229	1.15703301026119	0.323180102094014	3.58014928135832	0.000343397969227176	0.0180236239681875	PLP2
216	ENSG00000162194	371.570777175462	0.89627482256723	0.250344500079572	3.58016582062857	0.00034337623393189	0.0180236239681875	LBHD1
217	ENSG00000108107	30990.0616433012	1.02526985567197	0.286713393319797	3.57593987431343	0.000348971857769272	0.0181989188378804	RPL28
218	ENSG00000115170	216.907146459799	0.915025061510039	0.256089998487563	3.57306051354629	0.000352833183160449	0.0181989188378804	ACVR1
219	ENSG00000135940	1233.71778845714	1.23166453130709	0.344718086646155	3.5729617302366	0.000352966361396634	0.0181989188378804	COX5B
220	ENSG00000136463	235.565999366828	1.00915968640635	0.282492739719833	3.5723384870252	0.000353807693562594	0.0181989188378804	TACO1
221	ENSG00000205352	1986.92672780219	0.835725336396464	0.233989789058822	3.57163165007331	0.00035476414070491	0.0181989188378804	PRR13
222	ENSG00000072506	592.98801432733	1.12667319593812	0.315796892701404	3.56771463550602	0.00036010837369504	0.0182286264860477	HSD17B10
223	ENSG00000121892	912.873590180777	-1.10670819640145	0.310112489523819	-3.56873145644927	0.000358713871340216	0.0182286264860477	PDS5A
224	ENSG00000136718	504.075748048985	0.833337280786685	0.23358012565951	3.56767202874718	0.000360166916545355	0.0182286264860477	IMP4
225	ENSG00000088538	31.6122074925144	-1.50019958164284	0.4210041003266	-3.56338472826996	0.000366103500424894	0.018446735041409	DOCK3
226	ENSG00000173868	56.505898245552	-1.72632838047152	0.484752149130573	-3.56125988005988	0.000369079548869982	0.0185144019714115	PHOSPHO1
227	ENSG00000018189	129.970576107666	-1.36342819564099	0.383480778722444	-3.55540165580976	0.00037740209475302	0.0186026415139782	RUFY3
228	ENSG00000106153	2267.44703671001	1.13909631301969	0.320187690157276	3.55758933911595	0.000374273827461234	0.0186026415139782	CHCHD2
229	ENSG00000159176	545.542886516285	1.10023481440678	0.309292054292869	3.55726828134086	0.000374731399895347	0.0186026415139782	CSRP1
230	ENSG00000185507	1559.93267974352	1.30584433748643	0.367268805852358	3.55555472361945	0.00037718242344322	0.0186026415139782	IRF7
231	ENSG00000163939	457.086824900383	-0.982481811983796	0.276698391997496	-3.55073191749046	0.00038416150556764	0.0188538484355859	PBRM1
232	ENSG00000130255	7796.26957870046	0.981429106418258	0.276497393140785	3.54950582090494	0.000385954932498096	0.0188602201281505	RPL36
233	ENSG00000198937	195.266997076381	1.33523381289299	0.376342309722072	3.5479237343233	0.000388280633375085	0.0188924357964521	CCDC167
234	ENSG00000107863	213.428865923864	-1.33881860389508	0.377678402248775	-3.54486408522032	0.000392815582193299	0.0189940395473124	ARHGAP21
235	ENSG00000147155	371.765588357059	1.02311941859575	0.288686311906462	3.54405240705438	0.000394026914398144	0.0189940395473124	EBP
236	ENSG00000178896	97.9048059083436	1.14009268802017	0.321774803537659	3.54313847910324	0.000395395019243691	0.0189940395473124	EXOSC4
237	ENSG00000075624	34101.6303984302	0.772991124276218	0.218473007503063	3.5381539033621	0.000402935126719997	0.0190336480484358	ACTB
238	ENSG00000132109	433.54979586599	1.24757629333411	0.352594297527426	3.53827700017488	0.000402747312969373	0.0190336480484358	TRIM21
239	ENSG00000145912	724.177374250833	0.926402899583365	0.261654501825746	3.54055784677582	0.000399282095936296	0.0190336480484358	NHP2
240	ENSG00000204568	565.6187642945	1.20926286772864	0.341574213279334	3.54026393303796	0.000399727060945832	0.0190336480484358	MRPS18B
241	ENSG00000066379	217.925726491726	1.23248879461419	0.348970862035121	3.53178138549043	0.000412770446011263	0.0193928900756539	ZNRD1
242	ENSG00000167515	334.867009502124	0.970845279285233	0.274947587805108	3.53101944641682	0.000413961312367314	0.0193928900756539	TRAPPC2L
243	ENSG00000117318	244.837266966164	1.78431577048668	0.505737303854529	3.52814743323725	0.000418479005411437	0.0194438380506126	ID3
244	ENSG00000140398	85.1555812023564	-1.24879085991991	0.353908664113689	-3.52856820571862	0.000417814261531868	0.0194438380506126	NEIL1
245	ENSG00000100796	943.430635994397	-0.820818627075081	0.232973721346983	-3.5232240886627	0.00042633073250395	0.0196583002276329	PPP4R3A
246	ENSG00000110651	2062.14445347069	1.04135867004063	0.29576211045297	3.52093332187059	0.000430030736213545	0.0196583002276329	CD81
247	ENSG00000151835	226.1443670965	-1.23386536272897	0.350389950565817	-3.52140625248099	0.000429264420399851	0.0196583002276329	SACS
248	ENSG00000172183	1752.43395075145	1.25017582761554	0.354896802705717	3.52264607086978	0.000427261521816043	0.0196583002276329	ISG20
249	ENSG00000156603	121.546306651437	1.14307944722475	0.324774274426348	3.51961204206763	0.000432178453802878	0.0196771370713382	MED19
250	ENSG00000106400	693.199656126989	1.10236651747164	0.313343166890682	3.51808060284344	0.00043468031086446	0.0197118827370815	ZNHIT1
251	ENSG00000123575	312.338286410602	-1.05427273010288	0.300028120825606	-3.51391305322238	0.000441557317972178	0.019943965393827	FAM199X
252	ENSG00000007255	518.354928698151	0.882788015957252	0.251507633516361	3.50998497983889	0.000448132007376103	0.0200173946122516	TRAPPC6A
253	ENSG00000040608	60.7950433427244	1.8109301803075	0.516065490342403	3.50910923942225	0.000449610197234576	0.0200173946122516	RTN4R
254	ENSG00000108479	290.178632860369	1.05899971084258	0.302014781687368	3.50644993243677	0.000454126862745172	0.0200173946122516	GALK1
255	ENSG00000111678	1653.63754441418	1.13580305871234	0.323727440691245	3.50851647388029	0.000450613326045271	0.0200173946122516	C12orf57
256	ENSG00000132549	333.493517687893	-0.984982460187375	0.280972287302736	-3.50562138936534	0.00045554271941086	0.0200173946122516	VPS13B
257	ENSG00000133858	592.183374801517	-1.39934080089604	0.398994909942203	-3.50716454277259	0.000452908999607953	0.0200173946122516	ZFC3H1
258	ENSG00000164051	83.0082530306945	1.07500466738863	0.306292901813909	3.50972765291754	0.0004485658863446	0.0200173946122516	CCDC51
259	ENSG00000079462	183.088937885536	1.10086707623944	0.314344333701974	3.50210567906453	0.000461596491011122	0.0200841446598726	PAFAH1B3
260	ENSG00000121966	3456.70717485802	1.08361060681637	0.309456626096972	3.50165585556669	0.000462376444934882	0.0200841446598726	CXCR4
261	ENSG00000179958	301.251365202353	1.57008620816368	0.448216643295346	3.50296275618015	0.000460113792245971	0.0200841446598726	DCTPP1
262	ENSG00000130165	558.118545683772	0.979466459968741	0.279855167894017	3.49990485199712	0.00046542425375685	0.0201393693314558	ELOF1
263	ENSG00000128524	959.890515620525	1.01473002095446	0.290049606468224	3.49847060063371	0.000467934674920162	0.0201710091618627	ATP6V1F
264	ENSG00000034510	17603.7767380597	0.995468429507887	0.284899719985306	3.49410111585659	0.000475660823970512	0.0201931562366603	TMSB10
265	ENSG00000041988	140.68554348791	1.0470696664012	0.299705480325624	3.49366206204699	0.000476443705762275	0.0201931562366603	THAP3
266	ENSG00000100368	479.654897827533	-1.439293600353	0.411584874840076	-3.49695454895482	0.000470602004327447	0.0201931562366603	CSF2RB
267	ENSG00000160563	82.8895994106308	0.971246715572761	0.278138323112395	3.49195574599148	0.00047949768362474	0.0201931562366603	MED27
268	ENSG00000168813	260.391012934114	-1.19603118945118	0.342484664275649	-3.49221823400699	0.000479026695155907	0.0201931562366603	ZNF507
269	ENSG00000170921	105.683298505754	-1.14658162494713	0.328423655385717	-3.49116638264234	0.000480916660836048	0.0201931562366603	TANC2
270	ENSG00000174276	208.978919018766	1.03586288968704	0.296672499225692	3.49160401584447	0.000480129478558387	0.0201931562366603	ZNHIT2
271	ENSG00000105258	331.749716430514	1.09386063770113	0.314379504670236	3.47942732096522	0.00050248664540511	0.0208670003624825	POLR2I
272	ENSG00000151718	24.6026360541666	-1.46108303950669	0.419826009701837	-3.48021086293429	0.000501019287996676	0.0208670003624825	WWC2
273	ENSG00000186010	1706.35099695586	1.00054534730364	0.287405408221994	3.48130313028351	0.000498980438825637	0.0208670003624825	NDUFA13
274	ENSG00000109519	299.607792476183	0.828598146170171	0.238318018906148	3.47685898856217	0.000507324560642316	0.0209146856145525	GRPEL1
275	ENSG00000165644	173.865871754895	0.881583976005409	0.25349654670236	3.47769619536676	0.000505742781324657	0.0209146856145525	COMTD1
276	ENSG00000160221	822.693028859535	0.949236902330719	0.273115039397209	3.47559367080545	0.00050972394743075	0.0209326301217173	GATD3A
277	ENSG00000170473	330.355400628441	1.10858568118572	0.319046338686034	3.47468548221344	0.000511452636827704	0.0209326301217173	PYM1
278	ENSG00000112514	1703.32002605303	0.98871712437785	0.284796869768066	3.47165727342103	0.000517256244464698	0.021094007350706	CUTA
279	ENSG00000178741	545.553929449918	1.05216318624737	0.303239458173448	3.46974365600386	0.000520955309669376	0.0211305094195376	COX5A
280	ENSG00000184990	633.9839522644	1.19210258394955	0.343617922990497	3.46926776570533	0.0005218790365591	0.0211305094195376	SIVA1
281	ENSG00000126264	1252.63142728166	1.11036841781731	0.320209498927834	3.46763110256	0.000525067547188588	0.0211839529625517	HCST
282	ENSG00000152147	70.8181163594947	1.25053458151269	0.361199217711024	3.46217411387965	0.000535830389265405	0.0215415217131273	GEMIN6
283	ENSG00000157106	750.077858122613	-1.36958875989587	0.395721211940168	-3.46099404977803	0.000538184707400244	0.0215597174127087	SMG1
284	ENSG00000105438	553.132352126837	0.820656378025973	0.237284706942367	3.45853042364547	0.000543130927336088	0.0216051765726639	KDELR1
285	ENSG00000130312	539.620343099488	0.978983859809268	0.283038154548289	3.45884059826373	0.000542505867950556	0.0216051765726639	MRPL34
286	ENSG00000012211	479.603789107663	0.91505768060574	0.265282835826025	3.44936632540315	0.000561903857912883	0.021930691110131	PRICKLE3
287	ENSG00000104894	5689.03074555206	0.812722065005752	0.235537092100109	3.45050564121054	0.000559537473361106	0.021930691110131	CD37
288	ENSG00000105583	624.690489169662	1.04620809317656	0.303075742663667	3.45196908199139	0.000556511491565949	0.021930691110131	WDR83OS
289	ENSG00000127359	774.417286193664	-1.16255625226605	0.337173010765448	-3.44795168992567	0.000564855059024278	0.021930691110131	NA
290	ENSG00000173457	691.71990457704	1.00043061143142	0.289875217929976	3.45124574144549	0.000558005245173905	0.021930691110131	PPP1R14B
291	ENSG00000183093	317.206385827336	0.997726465926139	0.289336667467326	3.44832362472278	0.000564077736075504	0.021930691110131	NA
292	ENSG00000243449	278.690162615544	1.37382896153023	0.398142645011541	3.45059485273275	0.000559352571421104	0.021930691110131	C4orf48
293	ENSG00000172269	231.381548367929	0.8368228425124	0.242793839100098	3.44663952600295	0.00056760538330949	0.0219622601726269	DPAGT1
294	ENSG00000129932	192.13319325314	1.29316607046426	0.37553517976891	3.44352843656358	0.000574176208716585	0.0221409376810201	DOHH
295	ENSG00000115464	914.083362702124	-1.24764439926963	0.362435486085805	-3.44239029335625	0.00057659768669059	0.0221589422847838	USP34
296	ENSG00000123104	298.757134948357	-1.2678194087159	0.368405438625863	-3.44136995763366	0.000578776600958824	0.0221675348819939	ITPR2
297	ENSG00000115268	16102.0438955225	1.02685632493704	0.298683226471028	3.4379443970438	0.000586148044892797	0.0223742773904028	RPS15
298	ENSG00000129003	863.293297164214	-1.35875419394511	0.395453373092281	-3.43594033177721	0.000590501009267586	0.0224647984633108	VPS13C
299	ENSG00000105669	1849.52006515716	0.934909378453462	0.272337996046745	3.43290099811482	0.00059716010520953	0.022552066799112	COPE
300	ENSG00000165521	31.700101751571	-2.06966046737462	0.602842193650486	-3.43317121656976	0.000596565245124764	0.022552066799112	EML5
301	ENSG00000204315	20.701250448945	2.41293400417371	0.703033647792925	3.43217428034743	0.000598762645014793	0.022552066799112	FKBPL
302	ENSG00000203326	29.6035219966426	-1.46634872786737	0.42764565352709	-3.42888724759243	0.000606061251026406	0.0227513788175045	ZNF525
303	ENSG00000174307	35.0412974011043	2.59919596168126	0.758350929409875	3.42743162944875	0.000609319718416362	0.0227982100583706	PHLDA3
304	ENSG00000062650	556.392110195823	-0.85352263909537	0.249571087969455	-3.41995800090366	0.000626308044635265	0.0233403246391107	WAPL
305	ENSG00000182584	68.5322409010087	1.81473543906888	0.530739854643307	3.41925601251201	0.000627926172261511	0.0233403246391107	ACTL10
306	ENSG00000049768	720.675716110321	1.64741057019008	0.482337406693013	3.4154733747171	0.000636712537925249	0.0235248264604672	FOXP3
307	ENSG00000074071	850.833694301052	0.888236774369877	0.260073228237139	3.41533336741592	0.000637039933259543	0.0235248264604672	MRPS34
308	ENSG00000112578	73.5291336694686	1.36697526275108	0.400917551469105	3.409616909367	0.000650541888756305	0.0238679397826221	BYSL
309	ENSG00000149806	12014.0503396456	1.09824154369028	0.322083753102969	3.40980112504827	0.000650102663057026	0.0238679397826221	FAU
310	ENSG00000053372	268.404510992984	0.882216620226108	0.259968008410306	3.39355840597783	0.000689908448660461	0.0242903480821852	MRTO4
311	ENSG00000100319	197.09369031555	1.05223604694229	0.30922809685261	3.40278279254754	0.000667032860987474	0.0242903480821852	ZMAT5
312	ENSG00000104221	145.182612766321	1.2850785648273	0.378674332920143	3.39362468778231	0.000689741506475926	0.0242903480821852	BRF2
313	ENSG00000105447	417.742491129705	1.35835130515109	0.400196534677118	3.3942105626852	0.000688267511087963	0.0242903480821852	GRWD1
314	ENSG00000135870	171.525425268815	-1.21324165859604	0.356741999486876	-3.40089381216993	0.000671659130309319	0.0242903480821852	RC3H1
315	ENSG00000138172	302.456647735119	1.49180754547795	0.438867139142611	3.39922362014254	0.00067577439898346	0.0242903480821852	CALHM2
316	ENSG00000142507	641.843780863675	1.28482615787435	0.378211156217216	3.39711332348018	0.000681007583243695	0.0242903480821852	PSMB6
317	ENSG00000146066	1372.68067198738	1.04253178847262	0.306865883633231	3.39735318937789	0.000680410863799662	0.0242903480821852	HIGD2A
318	ENSG00000162191	2326.811318047	0.842087237022939	0.248107983969344	3.39403522430374	0.0006887083354601	0.0242903480821852	UBXN1
319	ENSG00000163463	754.737796397271	1.02789194654546	0.302689387261856	3.39586384525677	0.000684123811264493	0.0242903480821852	KRTCAP2
320	ENSG00000167468	1927.73834479199	0.984557928911467	0.289797609459073	3.39739838002533	0.000680298496500054	0.0242903480821852	GPX4
321	ENSG00000179010	1334.74484688166	0.751338727967697	0.221143894647426	3.39751060803904	0.00068001951428042	0.0242903480821852	MRFAP1
322	ENSG00000181817	525.101775312358	1.21053214799585	0.355966272351918	3.40069338591461	0.000672151737344627	0.0242903480821852	LSM10
323	ENSG00000163159	479.919099618666	0.929547073872593	0.274079101084593	3.39152846822017	0.000695039421998797	0.0243778937232374	VPS72
324	ENSG00000181924	234.975350572986	1.0441473380634	0.307928472330052	3.39087623227069	0.000696695560230124	0.0243778937232374	COA4
325	ENSG00000146232	195.780151125491	1.1159309697351	0.329417408692286	3.38758954532822	0.000705096964847455	0.0245465033208702	NFKBIE
326	ENSG00000161677	304.839148749874	0.922368962298695	0.272302210955926	3.38729883632119	0.000705844586981008	0.0245465033208702	JOSD2
327	ENSG00000134825	883.613565135909	1.18472566888647	0.350021833473869	3.38471933915777	0.000712510670697905	0.0245523813790339	TMEM258
328	ENSG00000145050	147.740100271555	0.925949999411784	0.273548290312988	3.38495992189288	0.000711886478498568	0.0245523813790339	MANF
329	ENSG00000182544	386.492148402589	1.1868452488273	0.350540497292116	3.38575787389913	0.000709819826420845	0.0245523813790339	MFSD5
330	ENSG00000127824	1208.09947546542	1.19061921048243	0.351876246337687	3.38363053168365	0.000715341946667721	0.0245752474223393	TUBA4A
331	ENSG00000166532	96.1989381580535	-1.30756827781513	0.386652694137177	-3.38176430073245	0.000720219117965773	0.024593747410777	RIMKLB
332	ENSG00000171861	166.846657485404	1.10075625732194	0.325463695013111	3.38211688181564	0.000719295329125232	0.024593747410777	MRM3
333	ENSG00000099203	203.667014701414	0.967963278844921	0.286425252953677	3.37946207208715	0.000726278277509757	0.0247261766730574	TMED1
334	ENSG00000065268	432.601131401853	0.951835425065075	0.28219344519495	3.37298913660986	0.000743568862381752	0.0252251143492477	WDR18
335	ENSG00000099795	794.20230445569	1.13886162503353	0.33770885604028	3.37231791427375	0.000745383550057156	0.0252251143492477	NDUFB7
336	ENSG00000126267	1713.80169565722	1.08053187387905	0.321097070993721	3.36512528916896	0.000765089090320164	0.025738323492462	COX6B1
337	ENSG00000159884	240.966254299839	1.04118961810751	0.30936043713583	3.36561981792894	0.00076371890246697	0.025738323492462	CCDC107
338	ENSG00000067829	814.74941297855	0.729073056563307	0.216733531506123	3.36391444137341	0.000768453620610814	0.0257750257303692	IDH3G
339	ENSG00000187051	705.971769989834	0.975938433794848	0.290301048563023	3.36181504898346	0.000774319686113875	0.0258572581418286	RPS19BP1
340	ENSG00000198960	154.174739304657	1.01587018408468	0.302215834225307	3.36140621714522	0.000775466857918473	0.0258572581418286	ARMCX6
341	ENSG00000153201	492.955348366833	-1.25144100474694	0.372543912983314	-3.35917716310397	0.000781749328038413	0.0259183807345994	RANBP2
342	ENSG00000241553	2645.1074354061	1.00476788687894	0.299115181670565	3.35913369982522	0.000781872295248566	0.0259183807345994	ARPC4
343	ENSG00000100503	905.398233600357	-1.16614190647022	0.347360931204108	-3.35714757105197	0.000787510686331607	0.0259746157089287	NIN
344	ENSG00000126749	250.933956266803	1.09421278639256	0.325957084141484	3.3569228577269	0.000788150992667501	0.0259746157089287	EMG1
345	ENSG00000159377	1893.79555143979	0.868149463035158	0.258810609763368	3.35438127451155	0.000795426790636444	0.0261384160157837	PSMB4
346	ENSG00000174093	48.9972631924993	-1.37241352789861	0.409344167560494	-3.35271303870671	0.000800236287672947	0.026144895658064	NA
347	ENSG00000178449	363.672669496161	1.12261894247398	0.334791232221278	3.35319098718807	0.00079885561877365	0.026144895658064	COX14
348	ENSG00000118922	603.861627272609	-1.13812563532289	0.339582157998539	-3.35154721328965	0.000803613348197718	0.0261797831279239	KLF12
349	ENSG00000165494	786.827523507416	-1.05572354347423	0.315325588318823	-3.34804272974764	0.000813844622545011	0.0264371246011255	PCF11
350	ENSG00000148335	297.755907212557	1.01766749675183	0.304168568762778	3.3457352312609	0.000820647170881354	0.026540398633348	NTMT1
351	ENSG00000152818	838.774729358856	-1.1810837495506	0.353049448623768	-3.34537769186334	0.000821705911643746	0.026540398633348	UTRN
352	ENSG00000141741	396.22922326458	0.995845566102198	0.297920156026481	3.34265925268138	0.000829797258292345	0.0267256009013077	MIEN1
353	ENSG00000074800	7907.98062288101	1.15877698252008	0.347274394884923	3.33677633475991	0.000847561259072606	0.026840229033816	ENO1
354	ENSG00000116521	808.273554737187	0.967761507866834	0.29001078651614	3.33698452906673	0.000846926623935056	0.026840229033816	SCAMP3
355	ENSG00000123353	214.908204646521	1.26817495136234	0.379955322154153	3.3376949273205	0.000844764445250907	0.026840229033816	ORMDL2
356	ENSG00000134852	61.7838659447644	-1.10454992224392	0.330847571721642	-3.33854625710606	0.000842180069498983	0.026840229033816	CLOCK
357	ENSG00000241468	882.782801164929	1.08774716661963	0.325952127661154	3.33713780126145	0.000846459688628864	0.026840229033816	ATP5MF
358	ENSG00000250479	614.969519194005	0.856645835615675	0.256489466701338	3.3398870005573	0.00083812484879404	0.026840229033816	CHCHD10
359	ENSG00000120158	97.8495106515274	0.90518276976087	0.271601640267603	3.332758848102	0.000859894397069535	0.0270238203980166	RCL1
360	ENSG00000147889	45.5057217532657	1.57620151689737	0.473079491472356	3.33178999578229	0.000862893444833908	0.0270238203980166	CDKN2A
361	ENSG00000166439	218.712671382769	-1.15390585850186	0.346096101287224	-3.33406199668293	0.000855875789602903	0.0270238203980166	RNF169
362	ENSG00000177854	159.527261366808	1.68839994933877	0.506680706323295	3.33227598420033	0.000861387874755679	0.0270238203980166	TMEM187
363	ENSG00000211747	655.835898462756	1.57865528454223	0.474042641996328	3.33019678966868	0.000867846253943524	0.0270295961015322	TRBV20-1
364	ENSG00000240065	2126.35470928076	1.0530820740486	0.316211847792821	3.33030555748996	0.0008675072902435	0.0270295961015322	PSMB9
365	ENSG00000181555	682.713692721796	-1.01273069106302	0.304469883318429	-3.32620973879332	0.000880356574466168	0.0273441163965012	SETD2
366	ENSG00000164898	175.170383447028	1.03521581554347	0.31141227857158	3.32426139486827	0.000886530590185621	0.0274606483632087	FMC1
367	ENSG00000128872	118.829854615366	-1.29122093697869	0.38852190121296	-3.32341866172156	0.000889213502888495	0.0274687015865037	TMOD2
368	ENSG00000145945	128.16778198419	1.79075681596361	0.539265991191848	3.3207301131781	0.000897823115324726	0.0276592952674903	FAM50B
369	ENSG00000100342	501.169515649944	0.902871389674413	0.272137779072025	3.31769955922017	0.000907620540583623	0.0276808011345281	APOL1
370	ENSG00000115289	136.010498486587	1.03655677908518	0.312413905733766	3.31789577884063	0.000906983197692983	0.0276808011345281	PCGF1
371	ENSG00000141026	118.999116488867	1.50354890757811	0.453208704410265	3.31756405591238	0.000908060912476233	0.0276808011345281	MED9
372	ENSG00000166289	476.083796169702	1.57088190686698	0.473514577899324	3.31749428673549	0.00090828773238462	0.0276808011345281	PLEKHF1
373	ENSG00000089327	2085.38825161777	0.787192989604574	0.23836864381903	3.30241837597655	0.000958549811802527	0.0280419652928822	FXYD5
374	ENSG00000100142	415.487756776018	0.980235151862907	0.296278344979375	3.30849408494956	0.000937991662265405	0.0280419652928822	POLR2F
375	ENSG00000101473	260.135813335181	0.975214647983484	0.295349957830639	3.30189533510175	0.000960338975721697	0.0280419652928822	ACOT8
376	ENSG00000105254	1171.41785501304	0.828859300627039	0.250951344250703	3.30286854251317	0.000957012401441488	0.0280419652928822	TBCB
377	ENSG00000105926	37.4629977585743	-1.61771049039022	0.489373095927106	-3.30567925342422	0.000947464784014026	0.0280419652928822	MPP6
378	ENSG00000114383	454.52864278579	1.03829200317237	0.314641871661976	3.29991681554646	0.000967134906017195	0.0280419652928822	TUSC2
379	ENSG00000118894	83.1382144130376	1.0583539335518	0.320499989275975	3.30219647102852	0.000959308503815587	0.0280419652928822	EEF2KMT
380	ENSG00000125534	1709.47241846932	1.13376241789192	0.343133813609149	3.30414075478829	0.000952679876727179	0.0280419652928822	PPDPF
381	ENSG00000130724	956.297022407556	0.937605091638018	0.283346446050214	3.30904129805764	0.000936160272205386	0.0280419652928822	CHMP2A
382	ENSG00000135845	321.54689619493	0.66014185206698	0.200021880531842	3.30034819346621	0.000965649399207134	0.0280419652928822	PIGC
383	ENSG00000147804	148.138833375079	1.0819144371758	0.327002654404191	3.30857998430345	0.000937703958435695	0.0280419652928822	SLC39A4
384	ENSG00000151422	43.252520931137	-1.66445812163608	0.503411160547989	-3.30635919915688	0.000945168389555012	0.0280419652928822	FER
385	ENSG00000163344	373.725864553888	1.32954646974249	0.402825923134507	3.30054843391631	0.000964960563148193	0.0280419652928822	PMVK
386	ENSG00000173141	391.421523065517	0.971211710347866	0.294269155942095	3.30041966932809	0.000965403466812967	0.0280419652928822	MRPL57
387	ENSG00000175602	1241.7443396229	0.920255446911196	0.277925798578606	3.31115517745259	0.000929116700094921	0.0280419652928822	CCDC85B
388	ENSG00000178691	378.830386919415	-1.10339613229314	0.334242255442841	-3.30118683178234	0.000962767483135994	0.0280419652928822	SUZ12
389	ENSG00000198805	455.855409307164	1.34976164188196	0.408778587579628	3.30193822008603	0.000960192162897317	0.0280419652928822	PNP
390	ENSG00000213465	271.855034854697	1.02567337990013	0.310640526206813	3.30180157890047	0.000960660013922945	0.0280419652928822	ARL2
391	ENSG00000213588	129.623691169557	1.73926066540243	0.525227189100878	3.31144445964388	0.000928156623210602	0.0280419652928822	ZBTB9
392	ENSG00000175213	207.475931203392	1.14401939619878	0.346929992184552	3.29755115432687	0.000975319068213655	0.028207123153924	ZNF408
393	ENSG00000096080	232.498780893936	1.11032304840409	0.336941352333729	3.29530062342823	0.000983164412971619	0.0283616665390821	MRPS18A
394	ENSG00000077097	1131.98075902417	-1.1358942853311	0.344781271219031	-3.29453592799561	0.00098584341217432	0.028366768436092	TOP2B
395	ENSG00000055950	643.592280508159	0.83424142983554	0.253467941891095	3.29130943981066	0.000997221536480456	0.0284081497468626	MRPL43
396	ENSG00000084623	1222.64777438853	0.907782810345756	0.275729040101061	3.29230033228649	0.000993714310613781	0.0284081497468626	EIF3I
397	ENSG00000121879	228.174132361196	-1.08616029306349	0.32980236834988	-3.29336717167297	0.000989951042470682	0.0284081497468626	PIK3CA
398	ENSG00000127528	13599.2661107032	1.20086737354281	0.364862665151839	3.2912859775419	0.000997304718995442	0.0284081497468626	KLF2
399	ENSG00000134809	200.389428063256	1.2249241260655	0.372567824267526	3.28778827982184	0.00100977747355065	0.0286913464101346	TIMM10
400	ENSG00000103415	1027.41044468172	1.06239602622292	0.323210197901336	3.28701270294456	0.00101256266052689	0.0286985572059833	HMOX2
401	ENSG00000111371	2093.27919086404	-0.938866055005431	0.285805559015394	-3.28498178355887	0.00101988965395863	0.0288341371743866	SLC38A1
402	ENSG00000134313	607.741671270257	-1.09715067695003	0.334136596936106	-3.28353938781458	0.00102512318614217	0.0288423747913631	KIDINS220
403	ENSG00000197956	4786.23616301609	1.14018645805602	0.347247364657141	3.28349924032338	0.00102526921063062	0.0288423747913631	S100A6
404	ENSG00000112667	360.161432036164	1.14979760769443	0.350338765975221	3.28195940433196	0.00103088445384311	0.028918388863764	DNPH1
405	ENSG00000196914	137.962931033683	-1.05187777356137	0.320561392584126	-3.28136138005242	0.00103307290198681	0.028918388863764	ARHGEF12
406	ENSG00000141552	528.053978927859	1.08098228801932	0.329519824030611	3.28047725565337	0.00103631620077352	0.028937726029974	ANAPC11
407	ENSG00000099330	169.123497931546	0.953751838173057	0.291027958026081	3.27718286807203	0.00104848439279944	0.0290627568732695	OCEL1
408	ENSG00000134285	348.157726904108	0.869564059738771	0.265337502481822	3.27719998720627	0.0010484208210679	0.0290627568732695	FKBP11
409	ENSG00000170043	632.72366360097	0.892990275239885	0.272408912863408	3.27812429429448	0.00104499370605648	0.0290627568732695	TRAPPC1
410	ENSG00000123395	328.86697357683	1.3073534298683	0.399696035313455	3.27086914645783	0.00107217508460903	0.0296469486200307	ATG101
411	ENSG00000092841	5884.97998036895	1.19147489938531	0.364354446135395	3.27009842208034	0.00107510070810317	0.0296555151527144	MYL6
412	ENSG00000067182	683.856544054931	1.03069080083484	0.315470079254944	3.26715865818102	0.00108632780720501	0.0298924717239883	TNFRSF1A
413	ENSG00000042753	705.696852659954	1.12724241800495	0.345518857035041	3.26246280066455	0.00110448667439937	0.0300999168934272	AP2S1
414	ENSG00000144867	291.82716648091	1.19485229585017	0.366084449439464	3.26387066612549	0.00109901321494424	0.0300999168934272	SRPRB
415	ENSG00000155876	501.919879346439	1.24052467504604	0.380181976513031	3.26297602643853	0.00110248845672384	0.0300999168934272	RRAGA
416	ENSG00000197448	3357.89557890883	0.734921940549187	0.225235052891495	3.262911039443	0.00110274129520221	0.0300999168934272	GSTK1
417	ENSG00000003147	82.5444394947002	1.40504918963108	0.431051697288791	3.25958393962602	0.00111575758683444	0.0302615879472299	ICA1
418	ENSG00000105248	395.950424559624	0.764139102691208	0.234401485342778	3.2599584493834	0.00111428536539945	0.0302615879472299	YJU2
419	ENSG00000186577	290.92768683091	0.918807111018091	0.281993723032942	3.25825376939599	0.00112100111985657	0.0303063709519867	SMIM29
420	ENSG00000188223	136.352607644036	1.06289398255794	0.326260265868147	3.25781007910871	0.00112275520859437	0.0303063709519867
421	ENSG00000211720	25.159383392679	1.75671299772449	0.539480210545606	3.25630665107776	0.00112871775768293	0.030394948263305	TRBV11-1
422	ENSG00000102096	3067.75637650994	1.32147104805886	0.406490608307952	3.2509263954697	0.00115029633716229	0.0305114611408955	PIM2
423	ENSG00000103363	1307.11453598541	1.14235603739589	0.351233742061141	3.25240972206205	0.00114430940282213	0.0305114611408955	ELOB
424	ENSG00000113732	1917.8468167876	1.18820252329759	0.365420892899039	3.2515998575535	0.00114757456127684	0.0305114611408955	ATP6V0E1
425	ENSG00000127540	1252.53266103752	1.10127142484723	0.338557130204712	3.25283778303926	0.00114258704575904	0.0305114611408955	UQCR11
426	ENSG00000128815	319.328930877622	-1.42180711907625	0.437407202561526	-3.25053430933447	0.00115188368777483	0.0305114611408955	WDFY4
427	ENSG00000188368	51.5028440865903	1.4094106987276	0.433371135943447	3.25220251611662	0.00114514398365437	0.0305114611408955	PRR19
428	ENSG00000206503	32076.1621456951	1.03471230853792	0.318151367702053	3.25226421627999	0.00114489540990677	0.0305114611408955	HLA-A
429	ENSG00000061987	344.598212931633	-0.903616519191811	0.27818887269872	-3.24821230420109	0.00116132583792477	0.0306402696212413	MON2
430	ENSG00000158019	295.924842981718	0.828865607873586	0.255191828051399	3.24800999390404	0.0011621518864897	0.0306402696212413	BABAM2
431	ENSG00000106211	598.231943744983	0.93528778532832	0.288219770334654	3.24505076193195	0.00117429688482825	0.030832544142973	HSPB1
432	ENSG00000164151	404.771487649058	-0.954597276035335	0.294183115823624	-3.24490844201834	0.00117488392606195	0.030832544142973	ICE1
433	ENSG00000136950	485.473089299264	0.723389563503779	0.223175412639599	3.24134973000796	0.0011896513622497	0.0310857436121914	ARPC5L
434	ENSG00000172590	322.936060588501	1.03113755080488	0.318128383412978	3.24126234742881	0.00119001611781698	0.0310857436121914	MRPL52
435	ENSG00000170619	250.273995977346	1.11146593854731	0.34298519306918	3.2405653684389	0.00119292917407097	0.0310902024056152	COMMD5
436	ENSG00000130702	25.1807172298015	-2.06467499281794	0.637403535744589	-3.23919601482297	0.00119867164754099	0.0311682120829637	LAMA5
437	ENSG00000140990	822.76739242145	1.08708519614247	0.33568896294105	3.23837038494881	0.00120214630947053	0.0311870313740674	NDUFB10
438	ENSG00000162825	119.781200079285	-1.44326067298229	0.445975311272853	-3.23618961969687	0.0012113688518558	0.0313545403504319	NBPF20
439	ENSG00000009413	207.30837824144	-1.15005170989072	0.355551462307976	-3.23455767113272	0.00121831313257857	0.0314321980683453	REV3L
440	ENSG00000115155	115.213787875339	3.64175143054133	1.12624488967969	3.23353425521607	0.00122268672030875	0.0314321980683453	OTOF
441	ENSG00000167977	331.934689375928	1.12152053933023	0.346775966669661	3.23413571621181	0.00122011461147365	0.0314321980683453	KCTD5
442	ENSG00000150456	34.6888175376978	1.181212134164	0.365502293675852	3.23175026423107	0.00123034532774743	0.0315238094619185	EEF1AKMT1
443	ENSG00000170871	254.985756933732	-0.966158961554792	0.298989912669247	-3.23140989249223	0.00123181155434682	0.0315238094619185	KIAA0232
444	ENSG00000177370	239.444021443607	0.910343718212935	0.281896649093858	3.2293527473249	0.00124070756588551	0.0316799587262253	TIMM22
445	ENSG00000165949	202.161264778306	4.75986068538504	1.47492793791108	3.22718185956013	0.00125015976171358	0.0318495757720154	IFI27
446	ENSG00000148291	249.217027497247	0.750408396476056	0.232623512556571	3.22584930572556	0.00125599468137637	0.0318550597377269	SURF2
447	ENSG00000176422	88.0992605935569	1.02871018014713	0.318845341193701	3.22636101972142	0.0012537510462907	0.0318550597377269	SPRYD4
448	ENSG00000064490	502.983594637787	0.741626829833354	0.230092235205134	3.22317191265568	0.00126779440352909	0.0320380336102776	RFXANK
449	ENSG00000108561	686.752329842398	0.857660632822834	0.26611200286268	3.22293103504019	0.00126886099417965	0.0320380336102776	C1QBP
450	ENSG00000102786	321.797060396306	-0.982111698554714	0.304830530720513	-3.22182852299389	0.00127375342820877	0.0320900947013396	INTS6
451	ENSG00000154822	681.379611276783	-1.08181210254421	0.335931324023056	-3.22033709029754	0.00128039942555599	0.0321860050721247	PLCL2
452	ENSG00000167130	107.592822121557	1.15456150250019	0.358634998760034	3.21932189131579	0.00128494156429073	0.0322287223769115	DOLPP1
453	ENSG00000123144	3719.03448956244	0.791316215604957	0.24617061493744	3.2145031437081	0.00130670484025197	0.0325710567304995	TRIR
454	ENSG00000123810	109.291112190599	1.16207963507571	0.361420318492465	3.21531351619329	0.00130302126020537	0.0325710567304995	B9D2
455	ENSG00000198546	374.021808660578	0.761333647811382	0.236851499519835	3.21439234860164	0.00130720920987715	0.0325710567304995	ZNF511
456	ENSG00000197603	44.771107423758	-1.61027998609507	0.501093398106186	-3.21353263120389	0.00131112898866052	0.0325970818957112	CPLANE1
457	ENSG00000038382	152.230812674045	-1.13239069100343	0.352482664893635	-3.21261384966306	0.00131533005141982	0.0326299711005393	TRIO
458	ENSG00000120137	243.559283428251	-1.39578276301904	0.43504457818588	-3.20836721799729	0.0013349093400592	0.0330433781402864	PANK3
459	ENSG00000080345	179.897557111673	-1.36934821506091	0.427079756266002	-3.20630560210404	0.00134451115595984	0.0330644750002531	RIF1
460	ENSG00000180611	49.4647653306241	1.51778615184975	0.473362861804454	3.20639043389244	0.00134411480485035	0.0330644750002531	MB21D2
461	ENSG00000198420	165.458897621455	-0.852815755703651	0.265939301536751	-3.20680602970523	0.0013421746150798	0.0330644750002531	TCAF1
462	ENSG00000185475	370.158725398918	0.82534557393165	0.257695468759628	3.20279428235314	0.00136101165270472	0.0333493272637133	TMEM179B
463	ENSG00000204619	641.30869321322	0.926242541799735	0.289216711772255	3.20258997526087	0.00136197746521119	0.0333493272637133	PPP1R11
464	ENSG00000136319	93.4900310784088	1.21282785728353	0.378874612527598	3.20113255726572	0.00136888541805928	0.0334458247521436	TTC5
465	ENSG00000155755	31.0267158946436	-1.20246777063717	0.375710623714566	-3.20051575531361	0.00137181869187146	0.0334458247521436	TMEM237
466	ENSG00000100578	139.873991379577	-1.00834733484992	0.315243232270132	-3.19863277504358	0.00138080932546399	0.0335208465156001	KIAA0586
467	ENSG00000128340	7591.83982110453	0.97022129901887	0.303305800968117	3.19882209941925	0.00137990291056363	0.0335208465156001	RAC2
468	ENSG00000111775	772.81288346116	1.13206105934702	0.354012147883782	3.19780286104381	0.00138478912872856	0.0335456289581103	COX6A1
469	ENSG00000127884	494.302211993731	0.829974315655609	0.259694722297096	3.19596142853492	0.00139365741268265	0.0336315841018274	ECHS1
470	ENSG00000196323	561.94144246494	-0.881288797426109	0.275761711005224	-3.19583452762017	0.00139427048847657	0.0336315841018274	ZBTB44
471	ENSG00000116586	337.708644902578	1.13250031516712	0.354491401101002	3.19471871997381	0.00139967182561975	0.0336876374950417	LAMTOR2
472	ENSG00000127311	116.950800854686	-1.01633780092032	0.318250279519823	-3.19351738654802	0.00140550873556979	0.0336876374950417	HELB
473	ENSG00000147382	313.741558521809	0.965095229714848	0.302152530929189	3.1940663437336	0.00140283874223456	0.0336876374950417	NA
474	ENSG00000123416	1085.90713115882	0.850295728585509	0.266497301799668	3.19063541297952	0.00141960298062374	0.0337929544203907	TUBA1B
475	ENSG00000170779	191.122174216616	0.98645322447513	0.309215217882263	3.19018330090963	0.00142182581445941	0.0337929544203907	CDCA4
476	ENSG00000172409	124.121850906516	0.955186785353197	0.299314800259763	3.19124475142635	0.0014166122032627	0.0337929544203907	CLP1
477	ENSG00000187049	129.438811784618	1.20242727199664	0.376763608753199	3.19146341117116	0.00141554038654635	0.0337929544203907	TMEM216
478	ENSG00000196781	55.3456215330335	-1.57956189462728	0.495361910639179	-3.18870276600218	0.00142912742377972	0.0338954343167168	TLE1
479	ENSG00000089248	2505.7431923324	0.899631474487744	0.282330103083215	3.18645254141597	0.00144029115497046	0.0340854120522692	ERP29
480	ENSG00000162601	197.285692971345	-1.50552513062703	0.4725619642907	-3.18587877229344	0.001443150549977	0.0340854120522692	MYSM1
481	ENSG00000066933	186.240143045502	-1.01327848005843	0.318471275266249	-3.18169504992658	0.00146415895108882	0.03409052339939	MYO9A
482	ENSG00000115760	838.385961055722	-0.960117739418856	0.301790049809096	-3.18140952634522	0.0014656029204463	0.03409052339939	BIRC6
483	ENSG00000127774	150.565230207216	0.986558179631092	0.309854727197946	3.18393780386267	0.00145286225634137	0.03409052339939	EMC6
484	ENSG00000146587	168.879873434147	-1.29394312718	0.406647782563617	-3.18197512112972	0.00146274382973591	0.03409052339939	RBAK
485	ENSG00000149311	2300.0165629424	-1.37444191139684	0.432232795730417	-3.17986493614908	0.00147343710555712	0.03409052339939	ATM
486	ENSG00000155111	175.974559664923	-0.890700606412673	0.280036784514944	-3.18065574119296	0.00146942132217006	0.03409052339939	CDK19
487	ENSG00000158480	139.943710796241	1.17125882998373	0.368119162692232	3.18173827577393	0.00146394046068385	0.03409052339939	SPATA2
488	ENSG00000184162	237.507864207749	0.893268256880316	0.28060619486521	3.18335187613872	0.0014558057817701	0.03409052339939	NR2C2AP
489	ENSG00000185201	1975.45609995645	1.00938879014605	0.317382362572732	3.18035565040177	0.00147094402282843	0.03409052339939	IFITM2
490	ENSG00000186827	484.740760189134	1.65309051460941	0.51943470441389	3.18247991626723	0.00146019642412813	0.03409052339939	TNFRSF4
491	ENSG00000078081	73.9741999703844	1.69372300953853	0.53321911401336	3.17641090693552	0.00149109582293001	0.0341228021079095	LAMP3
492	ENSG00000111335	1473.30527320316	1.3037181776187	0.410435015262653	3.17643020000231	0.00149099664793089	0.0341228021079095	OAS2
493	ENSG00000165288	150.949492987971	-1.2752152282935	0.401180828075043	-3.17865445966665	0.00147960361186064	0.0341228021079095	BRWD3
494	ENSG00000178338	59.5140891810441	-1.07788015766495	0.339258081124077	-3.17716870322902	0.00148720497644445	0.0341228021079095	ZNF354B
495	ENSG00000213619	491.737942298641	0.710655297182245	0.223684584841325	3.17704189444419	0.00148785541394422	0.0341228021079095	NDUFS3
496	ENSG00000213699	187.299525570954	0.996432337045762	0.313732035973378	3.17606180686729	0.00149289140385668	0.0341228021079095	SLC35F6
497	ENSG00000126432	1135.65816017169	0.903957523722729	0.285008299262583	3.17168842472863	0.00151555514149926	0.0343857404695764	PRDX5
498	ENSG00000149923	1505.65282590303	0.778169784958976	0.245363156588307	3.17150217571036	0.00151652732070109	0.0343857404695764	PPP4C
499	ENSG00000163681	319.699934431296	-0.907231370137693	0.285965034764086	-3.17252551832477	0.00151119278025686	0.0343857404695764	SLMAP
500	ENSG00000206560	254.587531525878	-1.02082284264739	0.321705489248449	-3.17315954114485	0.00150789638710125	0.0343857404695764	ANKRD28
501	ENSG00000123297	155.360337555149	0.820607675512638	0.258957480481782	3.16888963387319	0.00153022489959467	0.0346270652429236	TSFM
502	ENSG00000184076	678.682511805734	1.07973362872503	0.340903421116616	3.16727132038863	0.00153876679139635	0.0347509942511165	UQCR10
503	ENSG00000169738	416.583919704713	0.996712186445476	0.314828358412734	3.16589074589909	0.00154608852135221	0.0348469295558052	DCXR
504	ENSG00000129562	1156.54902586023	1.11724362509075	0.3531197723448	3.16392259111401	0.00155658190277733	0.0350138274440211	DAD1
505	ENSG00000104341	66.1685498139667	1.31846783224209	0.416882466598776	3.16268478019499	0.00156321494681085	0.0350207103078277	LAPTM4B
506	ENSG00000145982	178.019054056183	0.811815794081572	0.256730060895198	3.16213766027567	0.00156615507859827	0.0350207103078277	FARS2
507	ENSG00000161939	311.094812071011	0.794732149459351	0.251289959362356	3.16261004409396	0.00156361626630644	0.0350207103078277	RNASEK-C17orf49
508	ENSG00000089127	724.398098623243	1.732013080702	0.548066621614528	3.16022361588036	0.00157648094732658	0.0351130933199241	OAS1
509	ENSG00000196976	300.953476306768	0.96493495311702	0.305315220641405	3.16045479517821	0.0015752304637835	0.0351130933199241	LAGE3
510	ENSG00000143761	4255.11109937556	0.831033231291073	0.263157207799489	3.15793452225816	0.00158891242211067	0.0352667145863197	ARF1
511	ENSG00000213145	2744.74712185071	1.15605102644696	0.366092826950183	3.15780846097887	0.001589599643081	0.0352667145863197	CRIP1
512	ENSG00000064651	65.0079315067158	-1.15998478731158	0.367728195135894	-3.15446246073927	0.00160794062962201	0.0354654142374022	SLC12A2
513	ENSG00000107281	531.50022602376	1.88190145554516	0.596507528638102	3.15486622581574	0.00160571711665282	0.0354654142374022	NPDC1
514	ENSG00000108639	1571.68670473668	0.911823791966019	0.28904264130377	3.15463416696271	0.00160699470638742	0.0354654142374022	SYNGR2
515	ENSG00000172215	55.5340786822153	1.65455389308355	0.524656454983062	3.15359484738821	0.00161272812179684	0.0355019392559433	CXCR6
516	ENSG00000141101	577.872819277865	1.04344494214204	0.33094412184965	3.15293390409902	0.00161638400877541	0.0355134602858272	NOB1
517	ENSG00000152270	911.518495116906	-1.02414338641085	0.324988744373271	-3.15131955842308	0.00162534555831808	0.0355724760514518	PDE3B
518	ENSG00000162076	209.597201537305	0.75089045689197	0.238262903176641	3.15152063909539	0.00162422683233219	0.0355724760514518	FLYWCH2
519	ENSG00000122140	363.683176298888	0.881504196440269	0.279839793191485	3.15003161768736	0.00163252793847804	0.035592248535626	MRPS2
520	ENSG00000144659	591.206685514671	0.86487817398092	0.274554033772497	3.15012007690108	0.00163203370077025	0.035592248535626	SLC25A38
521	ENSG00000091009	348.399091728599	-0.974303376877313	0.309515782448223	-3.14783100613068	0.00164486757822138	0.0357238768856241	RBM27
522	ENSG00000131148	235.944994587584	0.838881142008136	0.266486542801368	3.1479305978817	0.00164430728150265	0.0357238768856241	EMC8
523	ENSG00000111684	325.84539322136	0.818654937020075	0.260132125130499	3.14707357505108	0.00164913458865203	0.0357480665995183	LPCAT3
524	ENSG00000116824	2250.57093223306	0.833038865698583	0.264833868379859	3.14551484972356	0.0016579477796951	0.0358415917584554	CD2
525	ENSG00000164054	3891.12001053053	1.19009356060654	0.378384887960412	3.14519315774325	0.00165977204491392	0.0358415917584554	SHISA5
526	ENSG00000007080	603.290599155209	0.789870789356137	0.251348856834911	3.14252787660353	0.00167495762995798	0.0360125677887149	CCDC124
527	ENSG00000114127	441.785843410663	-1.0061620386215	0.320216266262212	-3.14213281656842	0.00167721935189569	0.0360125677887149	XRN1
528	ENSG00000132481	110.277893796812	1.54814703609637	0.492651262575566	3.14248060180077	0.00167522813072203	0.0360125677887149	TRIM47
529	ENSG00000004059	1422.64677740325	0.7871344739735	0.250609657581475	3.14087845444503	0.0016844192210582	0.036088506110963	ARF5
530	ENSG00000106261	369.272106654282	-0.813570346164101	0.259065112092943	-3.14040875512494	0.00168712254024966	0.036088506110963	ZKSCAN1
531	ENSG00000033011	154.120967970248	1.40567883428675	0.44803382969077	3.1374390528879	0.00170430703024872	0.0361755327361676	ALG1
532	ENSG00000085662	785.098095552076	0.831732183746977	0.265257555415614	3.13556453630055	0.0017152368441169	0.0361755327361676	AKR1B1
533	ENSG00000100911	1761.85735094717	0.825359600983488	0.263145393619024	3.13651548154563	0.0017096841013596	0.0361755327361676	PSME2
534	ENSG00000113742	139.685618538128	-1.08400583747767	0.345519773937942	-3.13731924839811	0.00170500365795208	0.0361755327361676	CPEB4
535	ENSG00000127903	22.9898316022336	2.49255886066082	0.794815594408389	3.13602158563097	0.00171256598284875	0.0361755327361676	ZNF835
536	ENSG00000131043	385.886932488062	1.06550157051745	0.33959822106687	3.13753578322673	0.00170374476293971	0.0361755327361676	AAR2
537	ENSG00000137207	757.015928137762	0.918731223265318	0.293027115747745	3.1353112865371	0.00171671840981372	0.0361755327361676	YIPF3
538	ENSG00000143333	24.0537632093634	2.01513869458068	0.641999455701794	3.13884797982866	0.00169613415582806	0.0361755327361676	RGS16
539	ENSG00000100926	314.853518054596	1.16963063556439	0.373299385447891	3.13322411222576	0.00172897372418685	0.0363373459033045	TM9SF1
540	ENSG00000105732	313.879408946687	1.585015280332	0.505982860484986	3.13254737287496	0.00173296459106579	0.0363373459033045	ZNF574
541	ENSG00000172428	493.546949734482	1.07547391612779	0.343341932206047	3.13236984838303	0.00173401288997863	0.0363373459033045	COPS9
542	ENSG00000066322	693.570347202892	1.03227815422585	0.330029774264369	3.12783340996061	0.00176099962854656	0.0366320234657474	ELOVL1
543	ENSG00000108679	1247.99687755345	1.40480549672546	0.448947625435373	3.12910775586158	0.00175337995554971	0.0366320234657474	LGALS3BP
544	ENSG00000204516	202.679807881049	1.00126253268897	0.32011100756872	3.12786036410828	0.0017608381474575	0.0366320234657474	MICB
545	ENSG00000213689	397.999352834503	0.900569456134608	0.287831237241225	3.12881070437765	0.00175515339564702	0.0366320234657474	TREX1
546	ENSG00000040633	325.423692661335	1.32734055037401	0.424752326613113	3.12497534965364	0.00177819960337059	0.036787315517176	PHF23
547	ENSG00000092529	120.707707305422	-1.22094249044264	0.390673615712496	-3.12522382197716	0.00177669817571713	0.036787315517176	CAPN3
548	ENSG00000143612	1050.79242172138	1.01561564137637	0.324994308493299	3.12502593071508	0.00177789386594322	0.036787315517176	C1orf43
549	ENSG00000165272	2601.15046324167	1.32533998754907	0.424364676106955	3.12311571195676	0.00178947380001058	0.0368859354013089	AQP3
550	ENSG00000196693	199.695592054225	-1.21526826790932	0.3890788742193	-3.12344963562412	0.00178744453475622	0.0368859354013089	ZNF33B
551	ENSG00000053254	795.004253960072	-0.863859544358739	0.276792877948811	-3.1209601589478	0.00180262420415939	0.0369684828276326	FOXN3
552	ENSG00000079459	1125.90382146386	0.979512526417967	0.313860199075248	3.1208561305447	0.00180326109232432	0.0369684828276326	FDFT1
553	ENSG00000196092	135.796884775237	-1.95329363218552	0.625795461020216	-3.1212972190644	0.00180056205680682	0.0369684828276326	PAX5
554	ENSG00000164611	79.8524507566206	1.24177402747083	0.398089674209917	3.11933242160917	0.00181261335281104	0.0370263019474212	PTTG1
555	ENSG00000196655	339.115174555682	1.05071264954713	0.336817857451358	3.11952773970387	0.00181141203860225	0.0370263019474212	TRAPPC4
556	ENSG00000101464	158.908839580031	1.035591833121	0.332236588682479	3.11703126145061	0.00182682199330561	0.0371507581161418	PIGU
557	ENSG00000105197	415.76118068025	0.686857676333667	0.220450542323767	3.11569964443502	0.00183509081282874	0.0371507581161418	TIMM50
558	ENSG00000110717	561.783623249428	0.952531008108337	0.305618180601462	3.11673541879524	0.00182865609632543	0.0371507581161418	NDUFS8
559	ENSG00000152495	864.151199734513	-1.01155709382135	0.324645722888537	-3.11587993465928	0.00183396927190747	0.0371507581161418	CAMK4
560	ENSG00000173588	30.385570309997	-1.3972982255566	0.448404030350713	-3.11615893475293	0.00183223492272107	0.0371507581161418	CEP83
561	ENSG00000051523	8514.32703660396	1.00009232827024	0.321180032597157	3.11380604884804	0.00184690853196992	0.0371907673657958	CYBA
562	ENSG00000135968	236.05396503227	-1.36025314266296	0.436837247475177	-3.11386712219464	0.00184652629133973	0.0371907673657958	GCC2
563	ENSG00000172531	3526.86572883119	1.04372031719994	0.335136548291351	3.1143136208844	0.00184373399096166	0.0371907673657958	PPP1CA
564	ENSG00000005486	744.168621213317	0.799211318672795	0.256812778147719	3.1120387561599	0.00185800105118105	0.0372158267089037	RHBDD2
565	ENSG00000174851	350.715993952894	1.06778369902647	0.343059908919654	3.11252836972143	0.00185492184855424	0.0372158267089037	YIF1A
566	ENSG00000183684	742.17321342275	0.729255860206641	0.234299803035208	3.11249028278976	0.00185516121078067	0.0372158267089037	ALYREF
567	ENSG00000141522	6181.55791294125	0.99477226482191	0.319711136672076	3.11147204685033	0.001861570975566	0.0372215699294387	ARHGDIA
568	ENSG00000204435	963.342183879771	0.780861066997638	0.251177013387599	3.10880783422912	0.00187843849471479	0.0374927063637	CSNK2B
569	ENSG00000126106	141.776214074636	0.858272283309186	0.276252271214484	3.10684245069181	0.00189097148226803	0.0375733568385785	TMEM53
570	ENSG00000162517	180.825903062398	1.05628555833169	0.340011650533389	3.10661577823776	0.0018924218712912	0.0375733568385785	PEF1
571	ENSG00000204388	61.6977585516321	1.94434870839897	0.625852142235376	3.10672214279602	0.00189174115859113	0.0375733568385785	HSPA1B
572	ENSG00000105379	609.890746737643	0.864822044337387	0.278481974070251	3.10548661982418	0.00189966215179123	0.0376511710049951	ETFB
573	ENSG00000116406	263.470837510721	-0.993256920972911	0.320117747761105	-3.10278617140013	0.00191708100280217	0.0379301000502063	EDEM3
574	ENSG00000017483	284.542170702032	1.00477071179541	0.324070387745734	3.10047060697121	0.00193213389268357	0.0380590530789525	SLC38A5
575	ENSG00000065613	371.179298014462	-1.24251236805406	0.400813908142174	-3.09997318659244	0.00193538162281946	0.0380590530789525	SLK
576	ENSG00000163479	2302.6149409624	1.08396702519808	0.349698199443255	3.09972149391628	0.00193702687012046	0.0380590530789525	SSR2
577	ENSG00000167747	255.760772332315	0.94252082795307	0.304015990541292	3.10023438660229	0.0019336755854337	0.0380590530789525	C19orf48
578	ENSG00000112851	819.61550906129	-1.10051612301104	0.355199448700799	-3.09830470468455	0.0019463120239125	0.0381753277077785	ERBIN
579	ENSG00000125445	356.088293259173	0.912490200011655	0.294632372714999	3.09704664020174	0.00195459118481122	0.038218845662254	MRPS7
580	ENSG00000166557	355.90119153243	1.03515172482626	0.334359686048789	3.09592264862701	0.00196201536344993	0.038218845662254	TMED3
581	ENSG00000198040	177.556547310534	-1.13277140042628	0.365875699097071	-3.09605530846076	0.00196113777454547	0.038218845662254	ZNF84
582	ENSG00000213719	2975.57687639876	1.20054522180709	0.387674156901826	3.09678940531266	0.00195628799085135	0.038218845662254	CLIC1
583	ENSG00000143753	481.22089753853	0.912555923788259	0.29487403242819	3.09473138842937	0.00196991211512321	0.0382412562485476	DEGS1
584	ENSG00000172315	255.950453947268	1.27527393550115	0.412063570180541	3.0948475618517	0.00196914073052604	0.0382412562485476	TP53RK
585	ENSG00000158716	245.303466590822	0.917836855838353	0.29671182540579	3.09336122543514	0.00197903086781868	0.0383526033307015	DUSP23
586	ENSG00000130313	815.680527651848	0.797614876674552	0.257960760052682	3.09200080086467	0.00198812312777595	0.0383975330487155	PGLS
587	ENSG00000153551	738.253715276989	0.830761259267475	0.268678985937531	3.09202171643088	0.00198798305098326	0.0383975330487155	CMTM7
588	ENSG00000066777	432.705971791136	-0.920209709155437	0.297857886809363	-3.08942535990123	0.0020054409019808	0.0384124310409264	ARFGEF1
589	ENSG00000132436	61.0887708086604	-1.12245024568787	0.363233696505277	-3.09016001678017	0.00200048686413768	0.0384124310409264	FIGNL1
590	ENSG00000167985	496.919949005043	1.12755005455045	0.364977710877387	3.08936688719945	0.00200583568635692	0.0384124310409264	SDHAF2
591	ENSG00000184857	94.8108339520541	0.922146853473568	0.298471831311615	3.08956074488254	0.00200452711022623	0.0384124310409264	TMEM186
592	ENSG00000187778	653.269220898615	0.816045032256065	0.264134140867175	3.08950985880477	0.00200487052504526	0.0384124310409264	MCRS1
593	ENSG00000105088	175.342572260534	1.79090425085174	0.579802757299383	3.08881637471587	0.00200955602551518	0.0384187802044951	OLFM2
594	ENSG00000184047	134.470661893871	0.791456494109295	0.256386095081312	3.08697120980093	0.00202207179939655	0.0385929764137352	DIABLO
595	ENSG00000104889	153.970108026065	1.0287579113728	0.333351313003602	3.08610727254486	0.00202795644674287	0.0386402390533175	RNASEH2A
596	ENSG00000229729	26.1862641530209	-1.61041250657535	0.521982175120781	-3.08518678095227	0.00203424359775246	0.0386949994424827	NA
597	ENSG00000214160	126.28019832599	1.03700446863981	0.336254948002462	3.08398277794923	0.00204249418724081	0.0387868619778042	ALG3
598	ENSG00000147119	276.341725020641	1.41586745507102	0.459248915263708	3.08300663978272	0.00204920582712896	0.0388492415755201	CHST7
599	ENSG00000143314	296.381142153857	0.90263654976225	0.292867791245973	3.08206151971197	0.00205572346985711	0.0389067031459475	MRPL24
600	ENSG00000163946	718.863909055143	-1.03839518534994	0.336969209336973	-3.08157290511232	0.00205910045757859	0.0389067031459475	TASOR
601	ENSG00000181029	1060.29691679451	1.00735017687789	0.327074769834145	3.07987735461438	0.00207085851503091	0.039011186012432	TRAPPC5
602	ENSG00000189180	322.940094756887	-1.20422719665977	0.391010360296369	-3.07978334831593	0.00207151221482615	0.039011186012432	ZNF33A
603	ENSG00000172005	1805.63389562278	1.08326377418248	0.351910916862155	3.07823293417975	0.00208232080591006	0.03914970311211	MAL
604	ENSG00000126246	687.654792677931	0.733531278998151	0.238352768636356	3.07750265790814	0.00208742977003035	0.0391698382760288	IGFLR1
605	ENSG00000168496	121.203582442987	0.969342545493447	0.315069355759821	3.07660052548043	0.00209375690176179	0.0391698382760288	FEN1
606	ENSG00000187024	123.518978123161	0.967293648878438	0.314384496166826	3.07678546707071	0.00209245837701519	0.0391698382760288	PTRH1
607	ENSG00000005379	304.156609493783	-1.24645128434685	0.405402502802811	-3.07460184811223	0.00210783738470577	0.0393139872312623	TSPOAP1
608	ENSG00000198746	210.533809377508	0.958416279957664	0.311728490270077	3.07452257292013	0.0021083976569293	0.0393139872312623	GPATCH3
609	ENSG00000102978	676.929728200276	0.778470869319736	0.253322790407841	3.07303921635485	0.00211890640096724	0.039445060538203	POLR2C
610	ENSG00000077157	149.038452732747	-0.92026774239969	0.299729118437874	-3.07033146194115	0.00213821326638279	0.0396741797070076	PPP1R12B
611	ENSG00000184281	555.585303006232	0.977020863378275	0.318177516091295	3.07067851739071	0.0021357297068961	0.0396741797070076	TSSC4
612	ENSG00000213047	85.452186371401	-1.10630269009703	0.360580221046843	-3.06811806505966	0.0021541149295684	0.0399039231315636	DENND1B
613	ENSG00000107614	62.4315804812824	-1.2639926388584	0.412049975383646	-3.06757120342391	0.00215806040405134	0.0399117957597553	TRDMT1
614	ENSG00000122705	776.930077558078	1.04629457553609	0.341173957691893	3.06674806780235	0.00216401162110757	0.0399566771148151	CLTA
615	ENSG00000135441	220.691616308169	0.954076160666299	0.311292107099676	3.06489030369409	0.00217749847151182	0.0400751626161193	BLOC1S1
616	ENSG00000185838	134.587871160093	0.928068514338737	0.302778427935176	3.06517383245491	0.00217543516158604	0.0400751626161193	GNB1L
617	ENSG00000138629	502.783015357232	1.02487013294456	0.334504506708276	3.06384551595401	0.00218511714833844	0.0400994644802009	UBL7
618	ENSG00000180879	696.125694595886	0.873445041603794	0.285091176004538	3.06373930559636	0.00218589300950553	0.0400994644802009	SSR4
619	ENSG00000104660	1118.29375628237	0.739725917327962	0.241487407608901	3.06320699970401	0.00218978528200662	0.040105970504215	LEPROTL1
620	ENSG00000137959	295.183450723008	1.49440634637257	0.488115073500123	3.06158614536659	0.00220167628233112	0.0401938872991753	IFI44L
621	ENSG00000205542	20265.6423856126	0.952007280800869	0.310929834528397	3.06180744039834	0.00220004932462126	0.0401938872991753	TMSB4X
622	ENSG00000162804	201.316349240841	-1.42926221141617	0.466963004844265	-3.06076112366297	0.00220775155315221	0.040239998967985	SNED1
623	ENSG00000139637	430.228448665097	0.881765278476877	0.288165023996524	3.05993165391062	0.00221387506351971	0.0402511505046984	MYG1
624	ENSG00000171302	634.278896949811	1.37753621632109	0.45021691075359	3.05971673524061	0.00221546422465659	0.0402511505046984	CANT1
625	ENSG00000116539	475.404736596817	-1.01207982716328	0.330828641533213	-3.05922674189523	0.00221909126463104	0.0402525402673954	ASH1L
626	ENSG00000167085	899.110401988947	1.04154075857784	0.340657254096173	3.05744482483205	0.00223232733803924	0.0402991959097944	PHB
627	ENSG00000172175	791.316070815225	-0.965512036347321	0.315779144733905	-3.05755478931619	0.00223150843242046	0.0402991959097944	MALT1
628	ENSG00000172586	212.02785263667	1.03945066529428	0.339879322057433	3.05829333482851	0.0022260156124439	0.0402991959097944	CHCHD1
629	ENSG00000131475	278.566058762605	0.881013867047627	0.288252022884917	3.05640133321585	0.0022401119375682	0.0403564085270213	VPS25
630	ENSG00000134326	159.226939767638	1.39687609431537	0.457100522648143	3.05594945773147	0.00224349070628854	0.0403564085270213	CMPK2
631	ENSG00000169442	5331.32328672509	1.05945669967214	0.346727282658568	3.05559081347347	0.00224617568850229	0.0403564085270213	CD52
632	ENSG00000125877	490.712442930492	0.780243218396039	0.255488524701597	3.05392666581538	0.00225867286182188	0.0403717925077513	ITPA
633	ENSG00000149932	917.53443019435	0.818491431065481	0.267946025970449	3.05468770473853	0.00225294983882779	0.0403717925077513	TMEM219
634	ENSG00000198887	345.302989442827	-1.2248539327575	0.401120490201478	-3.0535810627432	0.0022612761967383	0.0403717925077513	SMC5
635	ENSG00000244509	733.611721778306	0.981952345474929	0.321514836681169	3.05414317924209	0.00225704332376774	0.0403717925077513	APOBEC3C
636	ENSG00000121410	138.76954801241	1.13675034125524	0.372356212305169	3.05285719343284	0.0022667378206897	0.040405670869747	A1BG
637	ENSG00000075407	145.701536478434	-1.3483294438649	0.44233242838779	-3.04822653129747	0.00230196325501966	0.040826051733954	ZNF37A
638	ENSG00000148834	747.370752438371	1.08247028759901	0.355129364441952	3.04810132865244	0.00230292259530419	0.040826051733954	GSTO1
639	ENSG00000158864	781.898546559851	0.774154089168535	0.253993981440535	3.04792296564625	0.00230428989868916	0.040826051733954	NDUFS2
640	ENSG00000162688	176.447922654648	-1.22600032745719	0.402248741474916	-3.04786616102723	0.00230472551025232	0.040826051733954	AGL
641	ENSG00000170128	174.920571195912	1.64640827114605	0.540671543564399	3.04511730040763	0.00232589576474807	0.0411367867159889	GPR25
642	ENSG00000160446	407.405748223759	0.961296010652965	0.315735444732828	3.04462494372908	0.00232970638535991	0.0411400020106313	ZDHHC12
643	ENSG00000143252	565.903982507368	1.02660620720032	0.337249063725683	3.04405947301712	0.00233408992931544	0.0411533087537312	SDHC
644	ENSG00000176101	562.375636563269	0.784861625110774	0.257886221881557	3.04344148122519	0.00233888925521794	0.0411738936124314	SSNA1
645	ENSG00000183617	485.545966367514	0.870753219691092	0.286154011096593	3.04295304599859	0.00234268883623895	0.041176842382079	MRPL54
646	ENSG00000069667	679.757767449333	-1.26747069841028	0.416683195692107	-3.0418090086523	0.00235161053842702	0.0412058866679245	RORA
647	ENSG00000177556	49.2943424885043	1.1967926038064	0.393428638902774	3.04195598760709	0.0023504625932972	0.0412058866679245	ATOX1
648	ENSG00000100711	162.212654912521	0.775743294808877	0.255116532188487	3.04074098277463	0.00235996753824225	0.0412885061435993	ZFYVE21
649	ENSG00000121680	621.665849210951	0.689502466868879	0.226789706432998	3.04027231973415	0.00236364327070015	0.0412890967025078	PEX16
650	ENSG00000013275	816.572139774501	0.85560982963088	0.281586639641598	3.03853134054903	0.00237734375152886	0.0414645324785888	PSMC4
651	ENSG00000196230	2877.34733893831	1.18089868815807	0.388899768792789	3.03651167452163	0.00239332840389749	0.0416792075499014	TUBB
652	ENSG00000171812	28.1427928836791	-1.69605694733276	0.559575849151921	-3.03096881308094	0.00243770425234423	0.0423868912712063	COL8A2
653	ENSG00000135446	421.0281797114	1.08241309096499	0.357237804529399	3.0299511340657	0.00244593309198201	0.0424385049045028	CDK4
654	ENSG00000250542	128.692300650964	-1.34498302310198	0.443936205627081	-3.02967635001098	0.00244815931970934	0.0424385049045028	NA
655	ENSG00000119778	125.478857763331	-0.931652003761964	0.307616453598596	-3.02861564413477	0.00245677028290215	0.0424579339897281	ATAD2B
656	ENSG00000132603	262.086134748391	0.756501839915973	0.249780353700365	3.02866830280603	0.00245634213926211	0.0424579339897281	NIP7
657	ENSG00000140264	1858.7242259735	0.781324682534849	0.258043351522838	3.02788147000833	0.00246274663520533	0.0424964362303239	SERF2
658	ENSG00000124217	96.4064803036531	1.20461401153816	0.398011992185527	3.02657717654056	0.00247339671417732	0.0425506806504223	MOCS3
659	ENSG00000163902	1787.85318763614	0.992035394945564	0.327753091907068	3.02677661764621	0.00247176547309687	0.0425506806504223	RPN1
660	ENSG00000146676	292.231635962921	-0.806818530088622	0.266675498154536	-3.02546929009983	0.0024824761325252	0.0426421695673306	PURB
661	ENSG00000171984	87.1026844913412	1.12895010531017	0.373282003213648	3.02438932386466	0.0024913560782349	0.0427299604522679	SHLD1
662	ENSG00000177125	122.384023619329	-0.848377737808273	0.280676429908695	-3.02261838688861	0.00250598039945915	0.0429158607079583	ZBTB34
663	ENSG00000143621	909.468287646804	0.778230433863439	0.25761715582094	3.02087969018786	0.00252041484114534	0.0430979533243812	ILF2
664	ENSG00000186049	124.38831535095	-1.58595836368219	0.525175608075013	-3.01986295497498	0.00252889084873002	0.0431777643856208	KRT73
665	ENSG00000133706	309.2311038205	-0.870984870810282	0.288481047495023	-3.01921002566142	0.00253434772960401	0.0432058649782266	LARS1
666	ENSG00000185043	1866.91932296834	0.874930253482959	0.289913489995183	3.01790114526059	0.00254531919349187	0.0433277532982242	CIB1
667	ENSG00000110002	120.697945783019	0.923069251150897	0.306089975448084	3.01567945764842	0.00256404159640745	0.0433858799678675	VWA5A
668	ENSG00000116663	173.126940660942	0.927108619063127	0.307365179393886	3.01630985296173	0.0025587164297673	0.0433858799678675	FBXO6
669	ENSG00000130779	442.510865820644	-1.10858130429625	0.367545642203214	-3.01617316872805	0.00255987018913905	0.0433858799678675	CLIP1
670	ENSG00000185442	22.6834577895891	1.95086377768965	0.646881695226439	3.01579684830432	0.00256304918977059	0.0433858799678675	FAM174B
671	ENSG00000112651	237.505255819676	0.948841940574948	0.314829427137184	3.01382862841947	0.00257973480243186	0.0435215081178125	MRPL2
672	ENSG00000171311	303.169905614149	0.908548550188905	0.301414743993544	3.01428038373718	0.0025758962814399	0.0435215081178125	EXOSC1
673	ENSG00000088986	756.195488181139	1.2149582420549	0.40381416967366	3.00870631418597	0.00262362597371756	0.0438501367789107	DYNLL1
674	ENSG00000105364	522.371398427264	0.735880121927034	0.244753877751613	3.00661271922252	0.00264176090852924	0.0438501367789107	MRPL4
675	ENSG00000118482	558.639842131299	-1.07328363736917	0.356684617261062	-3.00905501787765	0.0026206165464095	0.0438501367789107	PHF3
676	ENSG00000134684	709.202718576362	0.672958406243448	0.223700071009034	3.00830662774475	0.00262707928461327	0.0438501367789107	YARS1
677	ENSG00000135452	206.583633822344	0.916611374178435	0.304827620378518	3.00698267775157	0.00263854797815754	0.0438501367789107	TSPAN31
678	ENSG00000139725	1685.23959945604	1.08195181856897	0.359599245017794	3.008771107168	0.00262306655015064	0.0438501367789107	RHOF
679	ENSG00000168944	371.864564775418	-1.08171117654624	0.359294276846584	-3.01065518226477	0.00260684702865906	0.0438501367789107	CEP120
680	ENSG00000172500	515.882216244926	0.974285107148835	0.324027208951204	3.00680029403195	0.00264013145548942	0.0438501367789107	FIBP
681	ENSG00000184574	133.127541569794	1.21518989359923	0.403893445716591	3.00868931270531	0.00262377278281676	0.0438501367789107	LPAR5
682	ENSG00000196262	5724.36412678034	0.839840286162402	0.279282849156527	3.00713161835335	0.00263725550198809	0.0438501367789107	PPIA
683	ENSG00000205155	360.197210182353	1.08395445809602	0.36043021386007	3.0073906582006	0.00263500898549043	0.0438501367789107	PSENEN
684	ENSG00000082258	175.698885567285	-1.1061228913419	0.368389708088047	-3.0025890166224	0.00267693672018301	0.0440734428488304	CCNT2
685	ENSG00000104823	1379.93491573424	0.965592017505937	0.321452103386906	3.00384414142013	0.0026659185631591	0.0440734428488304	ECH1
686	ENSG00000124145	29.5886226384848	1.4722119891366	0.490235376356207	3.00307170828668	0.00267269447901937	0.0440734428488304	SDC4
687	ENSG00000153391	122.35805845044	0.803283630372616	0.267546563528332	3.00240683258692	0.00267853948335928	0.0440734428488304	INO80C
688	ENSG00000160948	1410.28656880174	0.777276676808728	0.258847816824256	3.00283265412455	0.00267479469021953	0.0440734428488304	VPS28
689	ENSG00000178773	22.2114012862091	1.91357676911346	0.637233895244145	3.00294253553525	0.00267382913945742	0.0440734428488304	CPNE7
690	ENSG00000138085	794.455096353295	0.854323097923482	0.284609042905255	3.0017426333424	0.00268439020268297	0.0441056981562563	ATRAID
691	ENSG00000163382	426.592452380283	0.958126255914145	0.319736978842588	2.99660758471684	0.00273001887765133	0.044790483380511	NAXE
692	ENSG00000181847	648.210590066619	0.985329294464641	0.32894251264755	2.99544527259201	0.00274044472898535	0.0448965634284782	TIGIT
693	ENSG00000131495	300.350220975428	0.857518062907229	0.286397995163976	2.99414827403475	0.00275212163937685	0.0450228037887667	NDUFA2
694	ENSG00000226979	112.301181341416	1.33734625828226	0.446732633331055	2.99361667024493	0.00275692080017313	0.0450363272500905	LTA
695	ENSG00000125910	3392.51616325105	1.35520710552564	0.453392842367768	2.98903506823862	0.002798600090471	0.0456174200933178	S1PR4
696	ENSG00000175550	1796.76408112155	0.834568102095326	0.279229654054582	2.98882332150936	0.00280054021213277	0.0456174200933178	DRAP1
697	ENSG00000108106	417.725929374314	1.02194419990772	0.342264513204468	2.98583160240516	0.00282808332099965	0.0459999721810229	UBE2S
698	ENSG00000010256	1216.49422476594	0.924277076246338	0.309859898363448	2.98288704388011	0.00285543356354706	0.0461140317805314	UQCRC1
699	ENSG00000010319	88.5827936674365	2.18459666154121	0.73221253208304	2.98355541023908	0.00284920440776969	0.0461140317805314	SEMA3G
700	ENSG00000105220	2086.63005271056	0.908682431663523	0.304526895223019	2.98391520065265	0.00284585631058171	0.0461140317805314	GPI
701	ENSG00000135913	137.518193352157	-0.785342502898947	0.263277555415099	-2.98294513431169	0.00285489166939466	0.0461140317805314	USP37
702	ENSG00000167118	716.253872698072	0.830766081160482	0.278379396669069	2.98429442372877	0.00284233126787019	0.0461140317805314	URM1
703	ENSG00000239900	847.970365499575	0.787250832995718	0.264034759195693	2.98161816040378	0.00286729374301556	0.0462397000918455	ADSL
704	ENSG00000118689	201.247755724684	-1.16492004535641	0.390781584951466	-2.98100035983294	0.00287308455212884	0.0462672721129044	FOXO3
705	ENSG00000153317	359.862850552031	-0.811391994291035	0.272355577027621	-2.97916423502775	0.00289035811284574	0.0464794183338044	ASAP1
706	ENSG00000038219	796.003681218498	-1.24100824454036	0.416627301543141	-2.97870120355486	0.00289472907725101	0.0464837727320038	BOD1L1
707	ENSG00000177721	445.156899744841	0.78485104213326	0.263557680252698	2.97790996407597	0.0029022122543967	0.0465380202660472	ANXA2R
708	ENSG00000184277	183.724387420471	0.862453023086567	0.289738106033595	2.97666411537379	0.00291403071022261	0.0466615341268273	TM2D3
709	ENSG00000167815	1378.90386545657	0.94863067401162	0.31900177185705	2.97374735096054	0.00294187191352423	0.0470409053365644	PRDX2
710	ENSG00000149308	88.0319187920315	-1.19601502994741	0.40225128433024	-2.97330319762388	0.00294613269372422	0.0470426849982415	NPAT
711	ENSG00000137100	513.130961428035	0.841255079691697	0.282994326712059	2.97269238385707	0.00295200145126812	0.0470449577345312	DCTN3
712	ENSG00000145743	198.708893793236	-0.766557585552176	0.257889635552799	-2.97242494413947	0.00295457439419478	0.0470449577345312	FBXL17
713	ENSG00000103260	120.057714658405	1.13757950182814	0.382766720866469	2.97199165918344	0.00295874721902175	0.0470453256971243	METRN
714	ENSG00000106415	342.050776716048	-0.660864898907529	0.222409122455158	-2.97139295192701	0.00296452202086543	0.0470711290623969	GLCCI1
715	ENSG00000163832	232.33001770623	0.844673660147247	0.284385425783122	2.97017210998503	0.00297632947131562	0.0471737153297286	ELP6
716	ENSG00000211734	294.540826084413	1.47096455707546	0.495296749242146	2.9698651552351	0.00297930494628964	0.0471737153297286	TRBV5-1
717	ENSG00000175567	5793.60734395163	0.785615380000017	0.264596981511783	2.96910182236917	0.0029867161060326	0.04722510529162	UCP2
718	ENSG00000105617	351.982981421277	0.866605360798846	0.291923123789624	2.96860813747447	0.00299151821999357	0.0472351560725169	LENG1
719	ENSG00000103490	951.59664380664	1.02741412732757	0.34631004597336	2.96674653038106	0.00300968965430815	0.0473900716817938	PYCARD
720	ENSG00000163945	131.673610656375	-1.14771133784275	0.386846224307046	-2.96684125558841	0.00300876260099689	0.0473900716817938	UVSSA
721	ENSG00000054148	427.617587860649	0.928259965183747	0.313069370469585	2.96502964755515	0.00302653760690564	0.0474468418372981	PHPT1
722	ENSG00000105518	266.951579434794	0.814692917548353	0.274871544169429	2.96390417571265	0.00303762861463558	0.0474468418372981	TMEM205
723	ENSG00000110944	94.579007047576	1.28412760014863	0.433371516610351	2.96311028974061	0.00304547427949	0.0474468418372981	IL23A
724	ENSG00000130159	222.106544569008	0.830250422698069	0.280104006833185	2.96407906507572	0.0030359027311976	0.0474468418372981	ECSIT
725	ENSG00000162222	124.573567672964	1.06087499741815	0.357949513150882	2.96375594446186	0.0030390921249891	0.0474468418372981	TTC9C
726	ENSG00000166902	302.293568723927	0.70177282275721	0.236808029073099	2.96346718269668	0.00304194496196905	0.0474468418372981	MRPL16
727	ENSG00000185928	587.0469371841	0.717442304261265	0.242135488385203	2.9629787399025	0.00304677611868687	0.0474468418372981	NA
728	ENSG00000197540	1756.50700728711	0.844857858808919	0.28499011186225	2.96451639422943	0.0030315908929613	0.0474468418372981	GZMM
729	ENSG00000166794	2815.93010625554	0.845940083985262	0.28556963321175	2.96229005329147	0.00305359976404142	0.0474878745198046	PPIB
730	ENSG00000185905	1311.3986568702	1.20766610166013	0.40787342413063	2.96088450536889	0.00306756948455265	0.0476397743101006	C16orf54
731	ENSG00000084072	192.690299273756	0.706224397781928	0.238627720885901	2.95952370981914	0.00308114991525768	0.0477852210523616	PPIE
732	ENSG00000100201	4479.92328682563	-0.904102684773764	0.305574426715374	-2.9586987840965	0.00308940915490125	0.0478478573621796	DDX17
733	ENSG00000166133	172.877766769535	0.992747578285673	0.335648423710378	2.95770070155994	0.00309942904457204	0.0478926649031108	RPUSD2
734	ENSG00000175416	831.783873750378	0.798548871399439	0.270001751745554	2.95756922403963	0.0031007511721693	0.0478926649031108	CLTB
735	ENSG00000099800	512.733599447849	0.8914623393113	0.301560595133531	2.95616321793158	0.00311492204682073	0.0479953935123463	TIMM13
736	ENSG00000165916	858.385035708502	0.755118792977449	0.255446905607992	2.95606944691768	0.0031158692445168	0.0479953935123463	PSMC3
737	ENSG00000181274	365.616723587491	1.0979038931135	0.371587940567288	2.95462735264599	0.00313046920652945	0.0481548567088526	FRAT2
738	ENSG00000087448	160.367075631579	-0.915585655082486	0.31007497146841	-2.95278800074247	0.00314918155737315	0.0483770614037119	KLHL42
739	ENSG00000134575	182.051406885673	1.00820366539683	0.341606721950929	2.95135780595576	0.00316380181418527	0.0484048868656118	ACP2
740	ENSG00000182149	1272.2497965671	0.766857390778313	0.259816560206367	2.95153392135287	0.00316199812924766	0.0484048868656118	IST1
741	ENSG00000204308	177.541633366444	1.02091630404113	0.345826530856849	2.95210521156841	0.00315615371301841	0.0484048868656118	RNF5
742	ENSG00000130811	3543.5364113313	0.87041159840332	0.295168534796046	2.94886309275734	0.00318945233469664	0.0487020867202061	EIF3G
743	ENSG00000243646	593.387187730009	0.697259165029218	0.236468547831273	2.94863385183357	0.00319181886152537	0.0487020867202061	IL10RB
744	ENSG00000130520	877.262936330393	0.638149188587123	0.216473965531487	2.94792580262638	0.00319913838649616	0.0487481611393911	LSM4
745	ENSG00000062725	229.250680540848	-0.701006667465701	0.23820624127616	-2.94285600457044	0.00325199640085708	0.0490024871533165	APPBP2
746	ENSG00000081386	114.622481713191	-0.870066217144436	0.295651970197204	-2.94287305633069	0.00325181729239727	0.0490024871533165	ZNF510
747	ENSG00000092439	354.47244324295	-1.15764122605046	0.393408159423684	-2.94259587230301	0.00325472989560266	0.0490024871533165	TRPM7
748	ENSG00000136828	59.8230930035757	-0.940827049475457	0.31959081244923	-2.94384886181582	0.00324158257761087	0.0490024871533165	RALGPS1
749	ENSG00000144357	221.923768171142	-1.02094533922066	0.346895712947006	-2.94309010205793	0.00324953827033565	0.0490024871533165	UBR3
750	ENSG00000145390	175.460729412675	-1.26299188136127	0.428747326040613	-2.94577203087125	0.0032214973379259	0.0490024871533165	USP53
751	ENSG00000159479	262.01548742825	0.994251149455308	0.337801546601084	2.94329957769387	0.00324734011579095	0.0490024871533165	MED8
752	ENSG00000164081	384.122562290781	0.891095937646625	0.30254307732881	2.94535226359902	0.00322587161368818	0.0490024871533165	TEX264
753	ENSG00000206149	59.2029139772264	-1.30354097712366	0.442866057522931	-2.94342037503328	0.00324607313221633	0.0490024871533165	HERC2P9
754	ENSG00000241685	5710.79513588637	0.821160164519267	0.279234543835331	2.94075422489102	0.00327414205156427	0.0492293745869816	ARPC1A
755	ENSG00000102871	1870.41515218402	1.00358793543032	0.341342316712132	2.9401216500112	0.00328083409814334	0.0492565108306441	TRADD
756	ENSG00000170296	2535.4236391918	0.93179251212375	0.31700597765578	2.93935312833606	0.00328898109718599	0.0492565108306441	GABARAP
757	ENSG00000211750	54.6472581920027	1.21457216176616	0.41317364343052	2.93961674728751	0.00328618443252555	0.0492565108306441	TRBV24-1
758	ENSG00000067900	512.876417244858	-1.14737395697129	0.390823986328175	-2.93578182790408	0.00332708232213849	0.0494587175149304	ROCK1
759	ENSG00000102981	104.404686141752	1.14879128556328	0.391432909466557	2.93483572224126	0.00333724319536572	0.0494587175149304	PARD6A
760	ENSG00000114786	328.761970668388	0.850431105501078	0.289508174840237	2.93750290806256	0.00330867068788101	0.0494587175149304	ABHD14A-ACY1
761	ENSG00000127603	2281.70290260274	-1.12434304357033	0.382857593492427	-2.93671344824082	0.00331710455636758	0.0494587175149304	MACF1
762	ENSG00000139697	258.937254141039	-0.852929350329635	0.290620212335422	-2.93485901574257	0.00333699269163968	0.0494587175149304	SBNO1
763	ENSG00000141873	410.952773190244	0.842119283952905	0.286940432818547	2.93482265876917	0.00333738369047559	0.0494587175149304	SLC39A3
764	ENSG00000148158	201.960721524955	-1.01637276890008	0.346120963052955	-2.93646695055735	0.00331974192123602	0.0494587175149304	SNX30
765	ENSG00000204390	109.97646865548	1.15856639308662	0.394715469583649	2.9351937848007	0.00333339439847133	0.0494587175149304	HSPA1L
766	ENSG00000186197	75.7714918709222	1.14997232576824	0.392115140465618	2.93274145038801	0.00335983559410679	0.0497264440344499	EDARADD
767	ENSG00000130748	565.281643633067	0.873273125730869	0.297814572682082	2.93227130514896	0.00336492648862654	0.0497368599759571	TMEM160
768	ENSG00000143543	1616.86424350945	0.727586067762725	0.248229362454292	2.93110396195253	0.00337759726870804	0.0498591409314363	JTB
769	ENSG00000100982	934.405271169495	1.0377610778055	0.354269533227084	2.92929812042375	0.00339728415198134	0.0500759206423357	PCIF1
770	ENSG00000196544	504.748631174565	1.32514378975647	0.452429996071745	2.92894768530407	0.00340111660003515	0.0500759206423357	BORCS6
771	ENSG00000100417	325.282070629904	0.754038509985973	0.257625819387914	2.92687476657996	0.00342386718446858	0.0502802879149226	PMM1
772	ENSG00000169715	30.2936394490719	1.74619249398079	0.596590064020061	2.92695537403733	0.00342297992347466	0.0502802879149226	MT1E
773	ENSG00000117724	41.5442002048669	-1.52059494670809	0.519696185781855	-2.92593055002018	0.00343427594921668	0.0502974924432476	CENPF
774	ENSG00000182054	1229.56277306001	0.822857892320712	0.281264912994586	2.92556182553972	0.00343834847345125	0.0502974924432476	IDH2
775	ENSG00000240891	151.503526458528	-1.02347080945193	0.349811662398758	-2.92577669490406	0.00343597472913781	0.0502974924432476	PLCXD2
776	ENSG00000139193	1732.95988369786	1.10166663815938	0.376659492844488	2.92483439044566	0.0034463958134811	0.0503502439915403	CD27
777	ENSG00000237254	58.0550517077763	1.51317450693281	0.517619518971163	2.92333355191173	0.00346305322201151	0.0505284869729016	TRBV30
778	ENSG00000143971	84.2457218569541	-1.08863040708482	0.372467341624038	-2.92275398519011	0.00346950526684625	0.0505575593961901	ETAA1
779	ENSG00000153560	911.030269239522	-0.804214412986936	0.275237938772928	-2.92188793656973	0.00347916697088703	0.0506016287818148	UBP1
780	ENSG00000186666	42.5370459263535	1.41513660366899	0.484356647100949	2.92168304520873	0.00348145633322886	0.0506016287818148	BCDIN3D
781	ENSG00000160783	545.42414218242	0.740765328261696	0.253625941493416	2.92070016142621	0.00349245770140552	0.0506965338807098	PMF1
782	ENSG00000099817	1570.5939404666	0.814276355355989	0.279128473101477	2.91720993673032	0.00353177971762079	0.0508066200638061	POLR2E
783	ENSG00000102898	594.373166045798	0.763285823050288	0.261737807867166	2.91622302971859	0.00354297135964874	0.0508066200638061	NUTF2
784	ENSG00000103479	2807.99855020296	-0.757663159292483	0.259824529179574	-2.91605708546799	0.00354485635269213	0.0508066200638061	RBL2
785	ENSG00000107874	403.945914283397	0.856686870067751	0.293670542548096	2.91716990963589	0.00353223300303852	0.0508066200638061	CUEDC2
786	ENSG00000125901	416.740595104479	0.897121036029959	0.30753991658406	2.91708811654291	0.00353315943063112	0.0508066200638061	MRPS26
787	ENSG00000129559	908.981781209098	0.889142066262175	0.304653472733505	2.91853579834276	0.00351679492348283	0.0508066200638061	NEDD8
788	ENSG00000141759	541.067013041414	0.75822438073322	0.259715447559642	2.91944275112514	0.00350657795309024	0.0508066200638061	TXNL4A
789	ENSG00000143774	2212.17890620422	0.85918887160238	0.294446737660704	2.91797721526274	0.00352310092365482	0.0508066200638061	GUK1
790	ENSG00000168101	681.61419013957	0.889544001730024	0.305040423398518	2.9161512163517	0.0035437869897026	0.0508066200638061	NUDT16L1
791	ENSG00000243749	323.50033212276	1.08546613121834	0.372190469570925	2.91642645355671	0.00354066187284737	0.0508066200638061	TMEM35B
792	ENSG00000109107	383.367746724352	0.976493307232661	0.335098021730966	2.91405273653522	0.00356769631879115	0.0510050102977746	ALDOC
793	ENSG00000185513	97.1847610450497	-1.12930280807882	0.387493650897255	-2.91437757873938	0.00356398560881498	0.0510050102977746	L3MBTL1
794	ENSG00000078674	740.530355286615	-1.18572018128465	0.407055493167382	-2.91292023124002	0.00358066055926755	0.051125880050902	PCM1
795	ENSG00000122741	263.059548576854	-0.693529215369996	0.238162396846444	-2.91200132578927	0.00359121111201551	0.0512120256313458	DCAF10
796	ENSG00000103275	1432.17741923451	0.654374266088721	0.224762070577759	2.91140878176922	0.003598029484211	0.0512295747333497	UBE2I
797	ENSG00000106330	206.50161285346	0.796924163884421	0.273752739480231	2.91110936605612	0.0036014793210267	0.0512295747333497	MOSPD3
798	ENSG00000100908	113.777672825872	1.02318198925522	0.351548786964467	2.91049785177793	0.0036085344738252	0.051265608182652	EMC9
799	ENSG00000151623	203.820899980504	-0.874623338465584	0.300612319549165	-2.90947270483551	0.00362038998756839	0.0513696636909422	NR3C2
800	ENSG00000105640	24614.4797078329	0.895511595542426	0.308121135809894	2.90636211368162	0.00365658017050648	0.05181831174129	RPL18A
801	ENSG00000159086	131.532339557212	-1.25782412407628	0.432982565381495	-2.90502256821364	0.00367226620582093	0.0519756329280797	PAXBP1
802	ENSG00000087884	44.7823385549923	1.07783258479654	0.371367015091205	2.9023379594761	0.00370388721086601	0.0520967200951897	AAMDC
803	ENSG00000130706	1160.64228273599	0.876344278550657	0.30193449505899	2.90243179527879	0.00370277779221891	0.0520967200951897	ADRM1
804	ENSG00000138107	928.049739516282	0.985111431742588	0.339441977400785	2.90214969664595	0.00370611394958859	0.0520967200951897	ACTR1A
805	ENSG00000169223	1667.21198949902	1.05341170917073	0.363000441098823	2.90195710501616	0.00370839314781847	0.0520967200951897	LMAN2
806	ENSG00000181830	438.057248466495	1.3364153399044	0.460364046183757	2.90295332787773	0.00369661722742634	0.0520967200951897	SLC35C1
807	ENSG00000225663	724.325991334946	0.857983019106701	0.295529347337259	2.90320750489652	0.00369361815915571	0.0520967200951897	MCRIP1
808	ENSG00000100109	479.869861388715	0.937381774752167	0.323163781218443	2.90063995172325	0.003724014999746	0.0522514332328223	TFIP11
809	ENSG00000134594	63.6013717124119	1.2487965203608	0.430752474442588	2.89910469342467	0.00374229913119901	0.0524392109334896	RAB33A
810	ENSG00000179218	4879.23223014711	0.830453003924261	0.286487534737973	2.89874044496844	0.00374664910083149	0.0524392109334896	CALR
811	ENSG00000105516	691.231189566451	1.07670865576774	0.371549807233339	2.89788511474466	0.00375688179606559	0.0524679110127942	DBP
812	ENSG00000169564	6359.04093938944	0.769725736903072	0.265659982820861	2.89740942060555	0.00376258372174311	0.0524679110127942	PCBP1
813	ENSG00000187193	89.2082314506712	1.25361109727074	0.432636455467737	2.89760856124669	0.00376019575851256	0.0524679110127942	MT1X
814	ENSG00000145247	590.290505307344	0.827207752791446	0.285655525940525	2.89582268737092	0.00378166007946672	0.0526691404433836	OCIAD2
815	ENSG00000075142	519.440977545177	0.983130355349056	0.339800978155722	2.89325345878937	0.00381273485203106	0.0527880348849253	SRI
816	ENSG00000080573	119.881906495197	-1.50563224387461	0.520317731259969	-2.89367852259938	0.00380757774751321	0.0527880348849253	COL5A3
817	ENSG00000116191	107.741632049434	-1.66683071805934	0.575982971438578	-2.89388888337489	0.00380502788195267	0.0527880348849253	RALGPS2
818	ENSG00000130487	301.946631728783	1.24857332661369	0.431555603810794	2.89319224588518	0.00381347804275856	0.0527880348849253	KLHDC7B
819	ENSG00000135999	293.101363535918	-1.0610076462731	0.366598528867394	-2.89419504642062	0.0038013195320107	0.0527880348849253	EPC2
820	ENSG00000087191	1303.99933531583	0.723436562598978	0.250138954249669	2.89213875051584	0.00382628925807068	0.0527933955713698	PSMC5
821	ENSG00000110031	1188.63200190925	0.767520551988903	0.265393297438096	2.89201181566361	0.00382783550848249	0.0527933955713698	LPXN
822	ENSG00000163291	105.362389860153	-0.836343941568206	0.28918783420589	-2.89204400269745	0.00382744337005518	0.0527933955713698	PAQR3
823	ENSG00000158526	531.8506609123	0.627391745377628	0.217118753566634	2.8896248484822	0.00385701814687089	0.0531023229544756	TSR2
824	ENSG00000180549	507.467784180841	1.51689347167955	0.524983038015934	2.88941425119626	0.00385960255045319	0.0531023229544756	FUT7
825	ENSG00000117859	109.448639921681	-0.921225254208449	0.318890422469759	-2.88884578932693	0.00386658644589846	0.0531339279238192	OSBPL9
826	ENSG00000214253	891.476728894061	0.89154410168008	0.308692193957356	2.88813296588654	0.00387536013283345	0.0531900215810325	FIS1
827	ENSG00000172795	146.251151966267	-0.918673730516736	0.318178989957284	-2.88728596014485	0.00388580889343669	0.0532689424726623	DCP2
828	ENSG00000157191	1879.62422950963	0.894508119441949	0.30986809314097	2.88673838721112	0.00389257742905251	0.0532972829869183	NECAP2
829	ENSG00000141543	582.190778907751	1.10171774476916	0.381808492678363	2.88552446028814	0.00390762095267358	0.0533263523962463	EIF4A3
830	ENSG00000158710	7089.18590517802	0.890050055003567	0.308463730537828	2.88542855087599	0.00390881175278122	0.0533263523962463	TAGLN2
831	ENSG00000163608	135.824696612533	-0.766260411013994	0.265510118078879	-2.88599325915839	0.00390180514050193	0.0533263523962463	NEPRO
832	ENSG00000197558	29.1727412021779	-2.2714128506742	0.787380106518523	-2.88477297288786	0.00391696016302858	0.0533732901060757	SSPOP
833	ENSG00000196782	59.1104595660966	-1.40746977366424	0.487994028598734	-2.88419466464737	0.0039241609643436	0.0534072183106404	MAML3
834	ENSG00000065057	118.915579581598	1.06514147993426	0.369429675363045	2.88320498045407	0.00393651190847693	0.0534469886304227	NTHL1
835	ENSG00000204439	409.018748044809	0.950686124623319	0.329718589498197	2.88332582663956	0.0039350018966235	0.0534469886304227	C6orf47
836	ENSG00000138380	103.257873370585	-1.07044340396687	0.371370576524894	-2.88241307101806	0.00394642010093305	0.0535174218711459	CARF
837	ENSG00000102103	874.822949712885	0.795763429169461	0.276178546850256	2.88133686792452	0.0039599216145863	0.0536363576398625	PQBP1
838	ENSG00000204217	167.605176941016	-0.924636666424521	0.320993867413058	-2.88054308911357	0.00396990683564694	0.0537074388970517	BMPR2
839	ENSG00000104517	745.482571290823	-0.812949258778914	0.282375196064297	-2.87896837296504	0.00398978343598629	0.0537837988273205	UBR5
840	ENSG00000110876	6959.82867896988	1.25950180821633	0.437436317090224	2.87928038667294	0.0039858379300162	0.0537837988273205	SELPLG
841	ENSG00000167461	864.922927337725	0.817732674657742	0.283982868457076	2.87951410273659	0.0039828848420445	0.0537837988273205	RAB8A
842	ENSG00000128881	83.1490266844402	-1.32692651716097	0.460996720203676	-2.87838602533812	0.00399715688154555	0.0538192013848953	TTBK2
843	ENSG00000129103	1366.464636023	0.761076450823808	0.264835935546799	2.8737657873069	0.0040560963117798	0.0544188921735475	SUMF2
844	ENSG00000134765	35.2308656814374	-1.72672592927584	0.600795597274174	-2.87406555092954	0.00405224848976624	0.0544188921735475	DSC1
845	ENSG00000171443	374.293521138596	0.934776113951669	0.325236645276314	2.87414142141794	0.00405127512754047	0.0544188921735475	ZNF524
846	ENSG00000008294	287.485992834749	-0.77595002673038	0.270131944259107	-2.87248525478386	0.00407257083791331	0.0545753375761503	SPAG9
847	ENSG00000189144	29.8430359344572	-1.14400842416219	0.398352673395955	-2.87184824042858	0.00408078886402621	0.0546209012413992	ZNF573
848	ENSG00000078061	1209.7652784852	0.767864274685361	0.267446784312181	2.8710918198555	0.00409056687697247	0.0546807688231457	ARAF
849	ENSG00000134321	159.108562138959	1.54118200663491	0.537138630867435	2.86924439626698	0.00411453739081072	0.0546807688231457	RSAD2
850	ENSG00000138246	393.438422934385	-1.10369610005116	0.384710593239136	-2.86889968575703	0.00411902413116048	0.0546807688231457	DNAJC13
851	ENSG00000169976	973.467502412928	1.0747111245758	0.374567728979517	2.86920372853201	0.00411506648982784	0.0546807688231457	SF3B5
852	ENSG00000178307	72.9269585724133	1.07869641226411	0.375912844663701	2.86953858474599	0.0041107117516371	0.0546807688231457	TMEM11
853	ENSG00000186814	42.5452479650164	-1.17422965140503	0.409073485885632	-2.87046140099464	0.00409873234503913	0.0546807688231457	ZSCAN30
854	ENSG00000198586	589.487166872068	-0.837411890668359	0.291759438354813	-2.87021354095825	0.00410194678865756	0.0546807688231457	TLK1
855	ENSG00000145819	317.712747455459	-0.910979170499719	0.317672042469514	-2.86767183985712	0.00413504182706225	0.0548292037349763	ARHGAP26
856	ENSG00000147548	820.433305908411	-0.872545714064982	0.304334680488728	-2.86705975363626	0.00414304780584387	0.0548711833818364	NSD3
857	ENSG00000047410	1114.12165062234	-0.852625605537506	0.297448708606421	-2.86646262319358	0.00415087171628017	0.0549106565314683	TPR
858	ENSG00000136861	372.564459710855	-0.628509467584775	0.219313743049614	-2.86580065090855	0.00415956088424303	0.0549614705648756	CDK5RAP2
859	ENSG00000164164	374.467944634662	-0.876379651646482	0.305940064224495	-2.86454686432767	0.00417606355620534	0.0550512006240697	OTUD4
860	ENSG00000170545	67.7478511452123	1.10322536667537	0.385108407715751	2.86471379116101	0.00417386299858702	0.0550512006240697	SMAGP
861	ENSG00000107581	1979.33899826867	-0.92414728340775	0.322870392564636	-2.86228562509875	0.00420597682514664	0.0553811373596834	EIF3A
862	ENSG00000142252	134.975912927294	0.879238887558144	0.307470364761549	2.85958904767949	0.00424190307522557	0.0557893911413367	GEMIN7
863	ENSG00000118804	32.4344228657413	1.4638989019618	0.512227939712368	2.85790521849281	0.00426447750107123	0.0559048736303247	STBD1
864	ENSG00000134318	165.24705244988	-1.26982828294794	0.444389923237893	-2.85746416951982	0.0042704084470196	0.0559048736303247	ROCK2
865	ENSG00000164114	54.4247695031566	-1.26833500662965	0.443808205921037	-2.85784487467389	0.00426528852499943	0.0559048736303247	MAP9
866	ENSG00000188229	670.982014122855	0.96578982611826	0.337970853447765	2.85761276827834	0.00426840935041452	0.0559048736303247	TUBB4B
867	ENSG00000205937	952.884502600543	0.619607062467123	0.216896783139705	2.85669088078651	0.00428082519960154	0.0559766035615717	RNPS1
868	ENSG00000117410	938.864727679033	0.894457990045622	0.313198341992131	2.85588354126119	0.00429172522185597	0.0560544802306234	ATP6V0B
869	ENSG00000080561	123.42667252108	-1.0143471591517	0.355256116974968	-2.85525599893661	0.00430021514991823	0.0560890810889168	MID2
870	ENSG00000103429	381.844198992216	0.819781589803569	0.287270746761056	2.85368976495696	0.00432147097413847	0.0560890810889168	BFAR
871	ENSG00000116863	310.755790468395	1.04269437360308	0.365343013955013	2.85401481286151	0.00431705183547123	0.0560890810889168	ADPRS
872	ENSG00000146281	143.663723935864	-0.739162846609413	0.259037310247333	-2.85349954376707	0.00432405899900443	0.0560890810889168	PM20D2
873	ENSG00000167526	32459.7856984124	0.776783727224397	0.272167892358448	2.85406085373716	0.0043164262252339	0.0560890810889168	RPL13
874	ENSG00000197969	320.356043102648	-1.48500011436227	0.520210075463329	-2.8546162106523	0.0043088864263503	0.0560890810889168	VPS13A
875	ENSG00000126249	81.9361082334222	1.01062511300125	0.354526814045742	2.85063096206557	0.00436325779358966	0.0564039379771106	PDCD2L
876	ENSG00000172273	211.276061401997	0.720344328560113	0.252648613627908	2.85117071578715	0.00435585761671747	0.0564039379771106	HINFP
877	ENSG00000205138	229.576989242799	1.0896082762951	0.382191363118813	2.85094950185037	0.00435888914556628	0.0564039379771106	SDHAF1
878	ENSG00000100591	720.165271787466	0.819750832886364	0.287691066944325	2.84941357961944	0.00437999030991803	0.0565417465380176	AHSA1
879	ENSG00000167077	236.938311283705	0.735623956228984	0.258192463561009	2.84913024215814	0.00438389302345572	0.0565417465380176	MEI1
880	ENSG00000177830	346.198891008458	0.929801321750942	0.326435006935516	2.84835051999988	0.00439464925857005	0.0566160666413734	CHID1
881	ENSG00000010818	967.76431788478	-0.896735548873081	0.314978314158012	-2.84697551725172	0.00441367566606459	0.0566679966321339	HIVEP2
882	ENSG00000115808	185.297430327569	-1.19656573942523	0.420255010423266	-2.84723729580306	0.00441004759853664	0.0566679966321339	STRN
883	ENSG00000170889	17854.3833868287	0.999046998379964	0.350908538229723	2.84702960896875	0.00441292577106264	0.0566679966321339	RPS9
884	ENSG00000118965	63.3110099301125	-1.00380271985776	0.352659805213654	-2.84637689075344	0.00442198237845526	0.0566881361730221	WDR35
885	ENSG00000211745	61.5695401925382	1.22510216158318	0.430443082456207	2.8461420603915	0.00442524481901072	0.0566881361730221	TRBV4-2
886	ENSG00000126247	2642.4004096112	0.820942341808434	0.288588777650088	2.84467867563381	0.00444562446298082	0.0568207942917852	CAPNS1
887	ENSG00000181409	107.512670727389	1.71633217880334	0.60329454452527	2.84493237072766	0.00444208532721978	0.0568207942917852	AATK
888	ENSG00000100697	471.589241418303	-1.1093530849453	0.390239727436614	-2.8427476931484	0.00447264620016483	0.0571017905081855	DICER1
889	ENSG00000109390	287.608437707829	1.02162654539061	0.35951755350038	2.84165970602471	0.00448793671443816	0.0572325517790612	NDUFC1
890	ENSG00000005448	241.967528050399	0.873620208974301	0.307517947625827	2.84087551871047	0.00449898699611855	0.0573045284054465	WDR54
891	ENSG00000167969	415.902190319537	0.816160210698216	0.287397854418754	2.83982708343058	0.00451379940602132	0.0573045284054465	ECI1
892	ENSG00000173517	73.8043813863323	-1.18835062413619	0.418365514986103	-2.8404602711475	0.00450484838469027	0.0573045284054465	PEAK1
893	ENSG00000214736	963.224221274739	0.888775847842779	0.312958400046599	2.83991689537792	0.00451252880478616	0.0573045284054465	TOMM6
894	ENSG00000125898	535.071931380333	1.11221496098434	0.391851597703554	2.83835760145545	0.00453463477215952	0.0575046469932578	FAM110A
895	ENSG00000119421	269.672709370995	1.20455230416848	0.42447556950904	2.8377423594995	0.00454338395693505	0.0575512222567293	NDUFA8
896	ENSG00000148290	475.654364792393	0.706122939710934	0.249152292020951	2.83410172141445	0.00459547014817236	0.0581460324440067	SURF1
897	ENSG00000174799	120.668054524938	-1.21002835311766	0.427013116143462	-2.83370301138744	0.00460120717892564	0.0581537188266221	CEP135
898	ENSG00000125449	183.509885553218	1.11637373995524	0.394167514574567	2.83223172553976	0.00462243365447925	0.0581626307889359	ARMC7
899	ENSG00000127226	98.1134120514694	1.15586725176012	0.408073610724148	2.83249693531757	0.00461860089150998	0.0581626307889359	NA
900	ENSG00000182768	132.026840036884	1.16754301121816	0.412107129091168	2.83310559026964	0.00460981560104778	0.0581626307889359	NGRN
901	ENSG00000214026	605.76973328355	0.893571388833492	0.315438410181298	2.83279194921098	0.00461434078630406	0.0581626307889359	MRPL23
902	ENSG00000164733	3666.06995633484	0.904242276746097	0.319332870446689	2.8316605036031	0.00463069863322499	0.0582020292736937	CTSB
903	ENSG00000171161	518.255643440214	1.19239155525684	0.421277429967229	2.83041879397525	0.00464871104012475	0.0583637176765163	ZNF672
904	ENSG00000105552	86.73409025968	1.00280166902528	0.35442844077888	2.8293487588681	0.00466428397751357	0.0584298203901341	BCAT2
905	ENSG00000163558	141.06388225385	-0.880749268316672	0.311283766659874	-2.82940956981875	0.00466339769072998	0.0584298203901341	PRKCI
906	ENSG00000052802	94.3552590631928	0.746124074077869	0.263832336468926	2.82802360038133	0.00468363535785037	0.0585428600352257	MSMO1
907	ENSG00000197816	38.0874044415297	-1.07156150270651	0.378865724286215	-2.82834110878026	0.00467899215112245	0.0585428600352257	CCDC180
908	ENSG00000145703	718.516868691427	-0.989909192616013	0.350210329135684	-2.82661335277889	0.00470430911065845	0.0586718948157699	IQGAP2
909	ENSG00000163788	1063.39139740604	-0.735501152707512	0.260199030191624	-2.82668675654114	0.00470323100166511	0.0586718948157699	SNRK
910	ENSG00000074842	623.023091987921	0.971665300259436	0.343937388182109	2.82512263466092	0.00472625231679968	0.0587516694249539	MYDGF
911	ENSG00000114902	772.142674119096	0.810255610540474	0.286780078859525	2.82535528186867	0.00472282168564713	0.0587516694249539	SPCS1
912	ENSG00000117020	134.206632146797	-0.903471764805525	0.31976156609216	-2.82545452803147	0.00472135888116908	0.0587516694249539	AKT3
913	ENSG00000010610	5896.83114906319	0.928050346225112	0.328581550233098	2.82441404749216	0.00473671509250663	0.0588172387773797	CD4
914	ENSG00000169189	629.492057192434	0.83103640535338	0.294388193957687	2.8229270820311	0.00475873934604193	0.0590260699847673	NSMCE1
915	ENSG00000118596	44.6413250433971	-1.55240084935907	0.550081681867166	-2.82212787760845	0.00477061505330056	0.0591087025784354	SLC16A7
916	ENSG00000171634	844.178850950153	-0.932461028466794	0.330468320731089	-2.82163514615842	0.00477795011177648	0.0591349567873471	BPTF
917	ENSG00000105612	468.950253702264	1.00879080739465	0.357670284231108	2.82044903328569	0.00479564908389019	0.0592270441492585	DNASE2
918	ENSG00000111860	412.586941889141	-1.23819446602089	0.439008125603448	-2.82043632864176	0.00479583898112545	0.0592270441492585	CEP85L
919	ENSG00000177463	441.836847405244	-0.847197315222656	0.300561669092299	-2.8187137693945	0.00482164929504767	0.0594809989749243	NR2C2
920	ENSG00000102109	175.018736093783	1.46740731690669	0.520691720749304	2.81818830304236	0.00482954770733935	0.0595136764762025	PCSK1N
921	ENSG00000106003	1955.0265408116	1.45103249196948	0.515156178931022	2.81668463140722	0.00485221448539072	0.0596681049245949	LFNG
922	ENSG00000119397	669.649736893415	-1.13397919647061	0.402627587954172	-2.81644683672217	0.00485580787173761	0.0596681049245949	CNTRL
923	ENSG00000136240	396.285231108831	0.794397812693472	0.282070392906109	2.81631051209936	0.00485786899932973	0.0596681049245949	KDELR2
924	ENSG00000064393	321.180326861214	-1.12447729893096	0.399600866546462	-2.81400115232286	0.0048929052976333	0.0597102985568017	HIPK2
925	ENSG00000147421	104.31371859367	-1.08504099579164	0.38546937448999	-2.81485655566606	0.00487990103660206	0.0597102985568017	HMBOX1
926	ENSG00000152684	105.481013994368	1.14463034371397	0.40676214090409	2.81400412823537	0.00489286000206427	0.0597102985568017	PELO
927	ENSG00000178980	307.164630068584	0.771580053420826	0.274124704803764	2.8147045483302	0.00488220963978281	0.0597102985568017	SELENOW
928	ENSG00000179085	277.271587086987	1.03755191363539	0.368526039511117	2.81541004541172	0.00487150328325434	0.0597102985568017	DPM3
929	ENSG00000213928	1239.31857062209	1.0616381431698	0.37725925867728	2.81408108283953	0.00489168882831803	0.0597102985568017	IRF9
930	ENSG00000140181	45.0188654013503	-1.24525932681306	0.442714047531232	-2.81278476198616	0.0049114514457647	0.0598721774630478	NA
931	ENSG00000170175	140.360999464085	0.792271142529008	0.281774649436146	2.81171902481081	0.0049277528400067	0.0598777427086344	CHRNB1
932	ENSG00000171621	118.020812400495	1.68133815862248	0.597911768672467	2.81201716827807	0.00492318754844395	0.0598777427086344	SPSB1
933	ENSG00000198919	139.765910496095	-1.08041608838538	0.38420773582426	-2.81206229767215	0.00492249684263616	0.0598777427086344	DZIP3
934	ENSG00000136213	529.848295185743	1.06575605236608	0.379201607451272	2.81052619879263	0.00494605619659537	0.0599715926211783	CHST12
935	ENSG00000171159	879.486673043736	0.90982732307257	0.323689517997828	2.81080255147056	0.00494181023030936	0.0599715926211783	C9orf16
936	ENSG00000141293	1000.03227694302	0.699768533955978	0.249095327833607	2.8092399004104	0.00496586272593373	0.0600394874499789	SKAP1
937	ENSG00000175482	816.020416352719	0.647643374649311	0.230541630525796	2.80922527168838	0.00496608839213526	0.0600394874499789	POLD4
938	ENSG00000188647	420.824970905739	-1.24147394927118	0.441942352858711	-2.80913096751349	0.0049675433737391	0.0600394874499789	PTAR1
939	ENSG00000115350	517.327500086541	1.00470516646952	0.357831711930116	2.80775887930732	0.00498875642971704	0.0601821293499394	POLE4
940	ENSG00000178982	2649.95819058337	1.02069307978615	0.36353597967035	2.80768104634842	0.00498996221125016	0.0601821293499394	EIF3K
941	ENSG00000113163	270.999246391414	-0.934432473462441	0.332856829872105	-2.80731049989715	0.00499570629975642	0.0601873775986594	CERT1
942	ENSG00000165714	87.20023401348	0.956289151645134	0.340775763773165	2.80621233463563	0.00501276482833212	0.0603287843511691	BORCS5
943	ENSG00000130332	814.328122816531	0.833533508260945	0.297128286734361	2.80529840299635	0.00502700166970179	0.0604359681117807	LSM7
944	ENSG00000161179	487.209968774699	0.900175057327891	0.321005875325673	2.80423234127608	0.00504365451479237	0.0605719398667385	YDJC
945	ENSG00000104447	138.030706222155	-1.09553707866059	0.390824747684306	-2.80314152353915	0.00506074568027124	0.0607128823039524	TRPS1
946	ENSG00000162437	36.6517109845155	-1.32968771327711	0.474570279665552	-2.80187734093713	0.00508061865138037	0.0608868643242064	RAVER2
947	ENSG00000100949	440.379418623661	0.669553927607129	0.239014430213379	2.80131173255685	0.00508953284411252	0.0609292860123586	RABGGTA
948	ENSG00000160305	1022.97229374254	-0.901118662559129	0.321860751608388	-2.799715895946	0.00511476007394816	0.0610666147115081	DIP2A
949	ENSG00000162636	125.917513291375	-0.979175551588554	0.349802430980029	-2.79922454754025	0.0051225501094332	0.0610666147115081	FAM102B
950	ENSG00000173486	444.808920295393	1.02236877576312	0.36517868652834	2.7996397749346	0.00511596622577953	0.0610666147115081	FKBP2
951	ENSG00000185745	116.398305217577	1.45103775013997	0.518362528409254	2.79927207430078	0.00512179613285374	0.0610666147115081	IFIT1
952	ENSG00000180008	157.384227846204	-0.951450688856188	0.340178169081582	-2.7969187188729	0.00515925107731162	0.0614395267473549	SOCS4
953	ENSG00000124444	85.3498510888876	1.24559310180104	0.445418520593553	2.79645556754396	0.0051666514700006	0.0614630930906577	ZNF576
954	ENSG00000110955	3564.32285929653	0.855398800704341	0.306026974943101	2.79517451317285	0.00518717058701295	0.0616425083280564	ATP5F1B
955	ENSG00000005194	326.011902413342	0.775682193183291	0.277698049670632	2.79325761957386	0.00521801171780483	0.0619440825599512	CIAPIN1
956	ENSG00000134352	870.158319478935	-1.2718923086987	0.455511597765881	-2.79222815607082	0.00523464316983917	0.0620765163352162	IL6ST
957	ENSG00000137818	21845.8612513679	0.881393346556879	0.31570140641515	2.79185752311106	0.00524064262898812	0.06208272255469	RPLP1
958	ENSG00000132507	3644.55121942585	0.764232422828344	0.273817655808963	2.79102682612085	0.00525411174324003	0.0621773119343552	EIF5A
959	ENSG00000124357	852.572134067009	0.633734900700089	0.227186912260188	2.78948683441015	0.00527916427877039	0.0623436306546041	NAGK
960	ENSG00000148303	17343.0347328964	0.76841620545951	0.275463897523087	2.78953508016458	0.00527837778400306	0.0623436306546041	RPL7A
961	ENSG00000159685	60.8137116746015	0.847059414877697	0.303703999714791	2.78909535492839	0.00528555003160953	0.0623540902272188	CHCHD6
962	ENSG00000053371	360.828121490623	1.08790141304077	0.390193067084068	2.78811056580455	0.005301644622028	0.0624789449895337	AKR7A2
963	ENSG00000196867	36.3853017164904	-1.37313036905103	0.492722669660781	-2.78682198648659	0.00532277096157999	0.062662777145828	ZFP28
964	ENSG00000119632	258.851502226755	1.11009696268068	0.398462152589989	2.78595333450139	0.0053370554372555	0.0627657650333668	IFI27L2
965	ENSG00000169967	427.271336779369	-1.0701458954723	0.384217954786461	-2.78525738357817	0.00534852491411735	0.0628273294694188	MAP3K2
966	ENSG00000188486	287.650485221873	1.00676418531562	0.361543505390932	2.78462804698156	0.00535891572699374	0.0628273294694188	H2AX
967	ENSG00000196712	223.300185245912	-0.736857266787701	0.264587979547442	-2.784923442282	0.00535403626406224	0.0628273294694188	NF1
968	ENSG00000188186	1332.38859325442	0.834394865377068	0.299680469995986	2.78428175645962	0.00536464101132332	0.0628294784559633	LAMTOR4
969	ENSG00000100815	180.898132349449	-1.19645905428168	0.42985543421166	-2.78339869420504	0.00537926585008456	0.0629357450386055	TRIP11
970	ENSG00000083097	112.896474524077	-0.985867155966251	0.354262952354757	-2.78286834514665	0.0053880665215612	0.0629737218092158	DOP1A
971	ENSG00000030110	534.018382530626	1.19899675782632	0.431252146501463	2.78026849849488	0.00543139702456262	0.0633495350488337	BAK1
972	ENSG00000104904	6455.56349176265	0.893482679503909	0.321353056510825	2.78037710051721	0.00542958072496166	0.0633495350488337	OAZ1
973	ENSG00000070269	136.887422716325	-0.622678331073057	0.224059999029189	-2.77906959640725	0.00545148437998272	0.0633876747567231	TMEM260
974	ENSG00000082898	1108.97138909191	-0.779320780462104	0.280437941517603	-2.778942022769	0.00545362579270065	0.0633876747567231	XPO1
975	ENSG00000173889	721.312249680166	-1.02140719690523	0.367579367368227	-2.77873919915103	0.00545703189226089	0.0633876747567231	PHC3
976	ENSG00000197451	963.687829537414	0.730580486062517	0.262880636300858	2.77913389264013	0.00545040541046185	0.0633876747567231	HNRNPAB
977	ENSG00000179950	1377.20372009929	0.897979438005091	0.323202886295826	2.77837691456497	0.00546312066352657	0.0633934482726722	PUF60
978	ENSG00000105393	836.138874120242	0.626512066491463	0.225641491970668	2.77658182907647	0.00549338051028256	0.0636794016820792	BABAM1
979	ENSG00000184863	1067.47750829915	-0.871733604491033	0.314185532794634	-2.77458225634099	0.00552726545241233	0.0640060986782536	RBM33
980	ENSG00000213246	770.748326811398	0.834164727159341	0.300680789773992	2.77425347920079	0.00553285496204362	0.0640060986782536	SUPT4H1
981	ENSG00000178295	39.4901638909578	-1.48939703631593	0.537447006669512	-2.77124445356115	0.00558424859810772	0.0645347873157464	GEN1
982	ENSG00000100889	296.000236481042	0.9803212315887	0.353832946575685	2.77057645726897	0.00559571612185651	0.0646014599526346	PCK2
983	ENSG00000123607	106.712982058355	-0.905027806757129	0.326883494409554	-2.76865556761094	0.00562881061724242	0.0648514491541436	TTC21B
984	ENSG00000156853	200.722046791425	1.0439192035491	0.377037979365191	2.76873752958977	0.00562739491764074	0.0648514491541436	ZNF689
985	ENSG00000100387	409.715810481718	1.02475317000121	0.370466620194153	2.76611471625747	0.00567285750330605	0.0651741106692608	RBX1
986	ENSG00000110888	91.0335606640094	-1.2288003011046	0.444173427703502	-2.76648764753405	0.00566637315234914	0.0651741106692608	CAPRIN2
987	ENSG00000187601	231.830658122916	1.01541282786471	0.367099111410061	2.76604545285989	0.00567406255892744	0.0651741106692608	MAGEH1
988	ENSG00000113048	312.017517051332	0.67100885914185	0.242742381926361	2.76428390385248	0.00570478798357445	0.0653035095568987	MRPS27
989	ENSG00000136942	13142.2085426626	0.834438888336867	0.301958627680657	2.7634212499447	0.00571988929963838	0.0653035095568987	RPL35
990	ENSG00000146112	3229.53187359128	1.12410324009876	0.406707164578519	2.76391305096308	0.00571127559191627	0.0653035095568987	PPP1R18
991	ENSG00000166704	32.2082683168754	-1.15510280978759	0.417923554143146	-2.76390932824033	0.00571134075002227	0.0653035095568987	ZNF606
992	ENSG00000179295	488.489565342644	-0.778909091073174	0.281850115764616	-2.76355781852391	0.00571749617869096	0.0653035095568987	PTPN11
993	ENSG00000185825	677.457675256972	0.92907523863849	0.336033340941591	2.76483052555187	0.00569523763737647	0.0653035095568987	BCAP31
994	ENSG00000047662	67.2629726126621	-1.29137139936297	0.467416066410683	-2.76278778622116	0.00573100143963371	0.0653086628360611	FAM184B
995	ENSG00000125611	273.279921913754	0.833490182670147	0.301689826873957	2.76273877480917	0.00573186200245927	0.0653086628360611	CHCHD5
996	ENSG00000139746	393.260626042524	-1.03223766294757	0.373979476900574	-2.76014521305403	0.0057775674259322	0.0657619181442414	RBM26
997	ENSG00000174718	1184.232596235	-1.15361031922584	0.41805096173313	-2.75949686718402	0.0057890442187486	0.0657619181442414	RESF1
998	ENSG00000234745	45330.5536932898	0.654197705422442	0.237068525806159	2.7595299848338	0.00578845748383726	0.0657619181442414	HLA-B
999	ENSG00000023516	371.330642991195	-1.03566450542082	0.375402992047454	-2.75880727474303	0.00580127369912133	0.0658348748017402	AKAP11
1000	ENSG00000072364	469.599347656626	-0.86535695964984	0.313833392625657	-2.75737693943247	0.00582671407093447	0.0660574574221841	AFF4
1001	ENSG00000180626	36.0706216533658	-1.30575334593191	0.473609408799791	-2.75702577201944	0.00583297539761976	0.0660623797031121	ZNF594
1002	ENSG00000205629	269.706074790888	0.744295144234719	0.270018658066672	2.75645820019941	0.005843108047216	0.0661110937438002	LCMT1
1003	ENSG00000160695	754.525520129254	0.784394670754602	0.284717095318122	2.75499674467449	0.00586927194297586	0.0663409132776843	VPS11
1004	ENSG00000189114	288.781951195125	1.32848529128218	0.482388294808647	2.75397497323014	0.00588762701370614	0.0664820990581538	BLOC1S3
1005	ENSG00000179115	710.009598760659	1.16067882571177	0.421573565421661	2.75320589551398	0.00590147681236376	0.0665721817132019	FARSA
1006	ENSG00000186660	452.733448299852	-0.677803698116068	0.24626428519275	-2.7523426614036	0.00591705718046788	0.0666773394469334	ZFP91
1007	ENSG00000243279	395.307362363196	0.94135626262476	0.342057850181871	2.75203817753121	0.00592256159681238	0.0666773394469334	PRAF2
1008	ENSG00000147684	1075.16879796202	0.877418123463701	0.318912619669403	2.75128066231204	0.00593627587716365	0.0667654361303614	NDUFB9
1009	ENSG00000110063	237.815350861896	0.868196258302773	0.315662827202047	2.75039118795913	0.00595241571142328	0.0667963394326846	DCPS
1010	ENSG00000123131	167.393227409992	1.32090062525089	0.480346824295565	2.74988936834964	0.0059615388478638	0.0667963394326846	PRDX4
1011	ENSG00000136247	234.329411801325	0.948575969959494	0.344890897544631	2.75036533788701	0.00595288536108799	0.0667963394326846	ZDHHC4
1012	ENSG00000177106	120.277888137939	1.08611421914227	0.394974821648809	2.74983153257295	0.00596259111809799	0.0667963394326846	EPS8L2
1013	ENSG00000125743	2431.82484612563	0.857137982860793	0.311924855149214	2.74789895294099	0.00599784905247134	0.0670183602377853	SNRPD2
1014	ENSG00000152332	596.582767406583	-1.00696870601255	0.366498320922129	-2.74753975264869	0.00600442295738992	0.0670183602377853	UHMK1
1015	ENSG00000164631	202.21392749412	-0.84931101804957	0.309126948704981	-2.74745059144009	0.00600605574681043	0.0670183602377853	ZNF12
1016	ENSG00000247596	1628.52900161571	0.880758318242909	0.320564396733722	2.74752382740281	0.00600471456354234	0.0670183602377853	TWF2
1017	ENSG00000166347	117.166864015816	0.825324411276457	0.300589190701235	2.74568892298184	0.00603839893408667	0.0673121009189331	CYB5A
1018	ENSG00000168090	850.622584925209	0.624627565615083	0.227520286445674	2.74537086504692	0.00604425498240045	0.0673121009189331	COPS6
1019	ENSG00000187555	1404.3623376079	-0.522452025716817	0.190387431447818	-2.74415186834438	0.00606674642698608	0.0674962750174104	USP7
1020	ENSG00000139218	572.608817357351	-1.14008959971588	0.415540323921368	-2.74363168646809	0.00607636711893665	0.0675370333601811	SCAF11
1021	ENSG00000048392	84.3211409867158	-1.06438243741773	0.38819050805458	-2.74190742775215	0.00610835539750288	0.0676298712884426	RRM2B
1022	ENSG00000169371	176.100559405623	0.799843089046496	0.29171175780283	2.74189527042347	0.00610858147652511	0.0676298712884426	SNUPN
1023	ENSG00000177853	58.8280025919575	-1.45921660350699	0.532162824672949	-2.74204911702312	0.00610572108389679	0.0676298712884426	ZNF518A
1024	ENSG00000182810	292.14118141049	0.967204058825438	0.352691618241944	2.74235056576236	0.00610011989616857	0.0676298712884426	DDX28
1025	ENSG00000141933	491.65015548478	0.644478112574412	0.235150925491508	2.74069987701446	0.00613084798002846	0.067810169316666	TPGS1
1026	ENSG00000099341	1082.21800769664	1.02738522850489	0.375007564460998	2.73963867897321	0.00615067605563347	0.0678309479014754	PSMD8
1027	ENSG00000171988	409.241580993679	-1.23223059642608	0.449713141608719	-2.74003688666542	0.00614322893950079	0.0678309479014754	JMJD1C
1028	ENSG00000181991	245.747454914627	0.984282469551485	0.359233471937804	2.73995199902168	0.00614481579188185	0.0678309479014754	MRPS11
1029	ENSG00000151233	113.919868895625	-1.09337616560439	0.399193841500316	-2.73896050473896	0.00616337770533269	0.0679049689459249	GXYLT1
1030	ENSG00000235863	230.0412131484	1.15755824567194	0.422730214228145	2.73829077437842	0.00617594438394593	0.067977360660966	B3GALT4
1031	ENSG00000197020	53.8456221756501	-1.39120523384827	0.508150976478344	-2.73777931804794	0.00618555677467685	0.0680171262410393	ZNF100
1032	ENSG00000104643	159.225929615254	-0.681505798876379	0.249058026221385	-2.73633341280315	0.00621280426205214	0.0682505444950437	MTMR9
1033	ENSG00000198743	170.228475115081	-1.03717119712132	0.379125015878349	-2.735697075326	0.0062248299869407	0.0683164545614199	SLC5A3
1034	ENSG00000100219	1561.27839044117	0.777754513057996	0.28441558856283	2.73457062247551	0.00624616947612185	0.0683521460914994	XBP1
1035	ENSG00000128656	23.1059397011231	1.73176779423607	0.633236176775894	2.73478973209226	0.0062420135181439	0.0683521460914994	CHN1
1036	ENSG00000153187	3388.86117761042	-0.576195192289227	0.210694240816127	-2.73474581012432	0.00624284640778484	0.0683521460914994	HNRNPU
1037	ENSG00000101182	2012.12843231933	0.82969166171765	0.303694570246892	2.73199372989495	0.00629523390140754	0.0683611750385606	PSMA7
1038	ENSG00000129277	173.726802780849	2.67548083748343	0.979234763016383	2.73221594915812	0.00629098918589716	0.0683611750385606	NA
1039	ENSG00000147955	582.318715921629	0.868409717437041	0.317819618837824	2.7323980835814	0.00628751207118447	0.0683611750385606	SIGMAR1
1040	ENSG00000153827	924.198845039446	-0.613994877891737	0.224635643990158	-2.73329230831522	0.00627046557715069	0.0683611750385606	TRIP12
1041	ENSG00000172936	1602.73682695883	0.793641766183691	0.290264766520024	2.73419945416952	0.00625321528905597	0.0683611750385606	MYD88
1042	ENSG00000183172	1319.25590538375	0.951586899138125	0.348166354975591	2.73313858602115	0.0062733930015818	0.0683611750385606	SMDT1
1043	ENSG00000204628	20710.1444950816	0.814135212007299	0.297899844175436	2.73291587063686	0.00627763648459746	0.0683611750385606	RACK1
1044	ENSG00000211450	517.071375501701	0.935003019686395	0.342058966843238	2.73345566209026	0.00626735608246982	0.0683611750385606	SELENOH
1045	ENSG00000110200	346.378009430237	0.796578307214034	0.29162651222313	2.73150167706478	0.00630464201103749	0.0683619968251635	ANAPC15
1046	ENSG00000111348	11725.9004529909	0.768521271004088	0.281369541508941	2.73135914741385	0.00630736955800662	0.0683619968251635	ARHGDIB
1047	ENSG00000079308	51.8214719549009	-1.71223552448789	0.627458698866387	-2.728841798801	0.00635571865491814	0.0685480034889758	TNS1
1048	ENSG00000125166	447.654671737409	0.861142271013312	0.315601150420402	2.72857773131122	0.00636080970895321	0.0685480034889758	GOT2
1049	ENSG00000173200	558.557542862281	-1.0920318008844	0.400175857578919	-2.72887976673864	0.00635498695871983	0.0685480034889758	PARP15
1050	ENSG00000197044	53.9564770853331	-1.38886785390157	0.508972738868208	-2.7287666859918	0.00635716640901712	0.0685480034889758	ZNF441
1051	ENSG00000204632	385.011888537799	1.37118064421814	0.502240337458739	2.73012847027801	0.00633096486872439	0.0685480034889758	HLA-G
1052	ENSG00000233927	11924.4985585693	0.780998046820421	0.286116023376066	2.72965504554734	0.00634006280076033	0.0685480034889758	RPS28
1053	ENSG00000002586	3301.91448633726	0.871465723889694	0.319628693001473	2.72649403189118	0.00640111101916327	0.0685931664889872	CD99
1054	ENSG00000101146	241.158264376616	0.789689878602398	0.289636703222311	2.72648414312419	0.00640130282661625	0.0685931664889872	RAE1
1055	ENSG00000132704	41.4515878899533	-2.08042661149399	0.762902041457553	-2.72699048952505	0.00639148812386876	0.0685931664889872	FCRL2
1056	ENSG00000161016	28700.5791579949	0.762212967695702	0.279482781744386	2.7272269258892	0.00638690982817843	0.0685931664889872	RPL8
1057	ENSG00000166436	155.257640467493	-1.03378644370442	0.379012483881805	-2.72757887317192	0.00638010027305005	0.0685931664889872	TRIM66
1058	ENSG00000169727	1401.7041016371	0.655102487819559	0.240137842899988	2.72802686951925	0.00637144179010348	0.0685931664889872	GPS1
1059	ENSG00000105619	273.612581532662	0.808605789735656	0.296738271686872	2.72497977810198	0.00643054254691395	0.0687188556931543	TFPT
1060	ENSG00000143466	821.020798828665	0.8599474204961	0.315553675639076	2.72520172282731	0.00642622115640603	0.0687188556931543	NA
1061	ENSG00000147383	114.31849099664	1.00626662991942	0.369279589950294	2.72494515620228	0.00643121689075035	0.0687188556931543	NSDHL
1062	ENSG00000204386	252.039663555709	0.764994916190972	0.280863350258912	2.72372637969947	0.00645499604023273	0.0689079944520889	NEU1
1063	ENSG00000023191	2035.56747415244	0.680538721244185	0.249886228370909	2.72339426498547	0.00646148952087492	0.0689124239869792	RNH1
1064	ENSG00000177697	558.683732172072	1.00859490031286	0.370530523413582	2.72202918944704	0.00648824112974289	0.0691326970750894	CD151
1065	ENSG00000136485	1283.46038703741	0.87282095786958	0.320740268935946	2.72127026882268	0.00650315687479259	0.0691616224104349	DCAF7
1066	ENSG00000175376	282.951431717868	0.776721707394228	0.285395513645481	2.72156242918056	0.00649741113875997	0.0691616224104349	EIF1AD
1067	ENSG00000099385	717.307668980003	0.868196741461375	0.319152185551782	2.72032209323696	0.00652183555280257	0.0692650152124142	BCL7C
1068	ENSG00000111481	1041.82115689424	0.900253280797764	0.330956400366431	2.72015673303497	0.0065250980194812	0.0692650152124142	COPZ1
1069	ENSG00000066044	572.49215776484	0.880554189679043	0.323932623827869	2.71832512351998	0.00656133297604525	0.0692655839338367	ELAVL1
1070	ENSG00000133639	5761.83649334422	0.635162570130222	0.233714522251606	2.71768550799097	0.00657402913582149	0.0692655839338367	BTG1
1071	ENSG00000161981	222.502178022506	0.953082968315399	0.350691301196843	2.71772628822758	0.00657321900250717	0.0692655839338367	SNRNP25
1072	ENSG00000167208	977.139091425498	0.859473061177697	0.316213359086667	2.71801629020403	0.0065674604609795	0.0692655839338367	SNX20
1073	ENSG00000170892	321.511810529717	0.896785083711138	0.329750713321322	2.71958496974433	0.00653638991309048	0.0692655839338367	TSEN34
1074	ENSG00000171448	69.4170076738282	-0.841789755638168	0.309642149292301	-2.7185890472667	0.00655610060554164	0.0692655839338367	ZBTB26
1075	ENSG00000173163	115.520741648588	0.770994488327829	0.283640503495176	2.7182101245316	0.00656361404128568	0.0692655839338367	COMMD1
1076	ENSG00000185627	909.789952715577	0.706736811247856	0.260001554368598	2.71820225446011	0.00656377017435142	0.0692655839338367	PSMD13
1077	ENSG00000117305	153.314067384577	0.925251478510248	0.340638519924669	2.71622680463403	0.00660306660521077	0.0694424546412565	HMGCL
1078	ENSG00000165655	29.4035050223847	-1.52403604056734	0.561065734894603	-2.71632349969409	0.00660113819562451	0.0694424546412565	ZNF503
1079	ENSG00000160799	539.218132949086	0.708538699284404	0.26093107531886	2.71542474739187	0.00661908173640523	0.0694819718940982	CCDC12
1080	ENSG00000165475	249.689951649273	0.937075641847665	0.345071263870762	2.71560034103165	0.00661557257558174	0.0694819718940982	CRYL1
1081	ENSG00000104142	408.144176447156	1.15255891814704	0.424561570233715	2.71470382378831	0.00663350662256599	0.0695689774098341	VPS18
1082	ENSG00000027869	640.478173961123	1.06855459350344	0.393758230651195	2.7137327180089	0.00665298205678014	0.0697087408296825	SH2D2A
1083	ENSG00000171222	1046.9104207391	0.777298822904294	0.286585136475929	2.71227891461001	0.00668223403967922	0.0699505884652293	SCAND1
1084	ENSG00000103152	374.479397123779	1.01697253600093	0.375087460038905	2.71129441622879	0.00670210874230857	0.0699946484881624	MPG
1085	ENSG00000109452	514.818111940428	-0.76454053496025	0.281996903152539	-2.71116642208901	0.00670469654190708	0.0699946484881624	INPP4B
1086	ENSG00000186187	114.013502825083	1.38714497093097	0.511643900612681	2.7111531462994	0.00670496500468769	0.0699946484881624	ZNRF1
1087	ENSG00000109436	117.285621481913	-1.40646781251635	0.518921613213298	-2.71036660779484	0.006720887627775	0.0700318961728724	TBC1D9
1088	ENSG00000123066	615.824900999308	-0.97816560199935	0.360895935828351	-2.71038131741274	0.00672058953583081	0.0700318961728724	MED13L
1089	ENSG00000157657	23.8274489161861	-1.22058464040706	0.450531229219895	-2.70921206177102	0.00674432173120535	0.0701276904533292	ZNF618
1090	ENSG00000164405	463.255539042643	0.974616157877869	0.35988256502396	2.70815052630566	0.00676593275314955	0.0701276904533292	UQCRQ
1091	ENSG00000166441	17630.5711074116	0.814249131927233	0.30058342059365	2.70889568798937	0.00675075605397087	0.0701276904533292	RPL27A
1092	ENSG00000173171	288.657253132166	0.66117015630791	0.244146426948277	2.70808860310694	0.00676719532115569	0.0701276904533292	MTX1
1093	ENSG00000177352	280.340987702963	1.04022844876075	0.38397283119474	2.70911992789712	0.00674619495542202	0.0701276904533292	CCDC71
1094	ENSG00000198417	55.4311911115997	1.28795205449099	0.475571773344569	2.70821803706551	0.00676455650015208	0.0701276904533292	MT1F
1095	ENSG00000132286	252.227720369518	0.826689447071866	0.30550665553402	2.70596215204159	0.00681068076878131	0.070449532733279	TIMM10B
1096	ENSG00000183597	443.911418449905	0.778975920638851	0.287850569584481	2.7061816197318	0.00680618111183965	0.070449532733279	TANGO2
1097	ENSG00000179965	32.8666888821063	1.20671977058713	0.446090183400557	2.70510272471875	0.00682832699975587	0.0705676783921898	ZNF771
1098	ENSG00000170248	314.096281394917	-0.793265318732336	0.293437033165808	-2.70335788967747	0.00686427933243835	0.0708746218505042	PDCD6IP
1099	ENSG00000009724	65.846815521692	-1.52272743433302	0.563647495763384	-2.7015598326587	0.00690150615265881	0.0710315708937461	MASP2
1100	ENSG00000078403	371.730066805028	-0.620119677110524	0.229486153326903	-2.70220955870555	0.00688803340286777	0.0710315708937461	MLLT10
1101	ENSG00000108256	720.386511502667	-0.806762189109749	0.298667000659063	-2.70120966604774	0.00690877703731523	0.0710315708937461	NUFIP2
1102	ENSG00000129696	105.783392872978	1.08247783392145	0.400752673540446	2.70111194607464	0.00691080732961118	0.0710315708937461	TTI2
1103	ENSG00000136381	264.390026642875	-0.914613915376937	0.338515306299043	-2.70183917346701	0.00689571083009938	0.0710315708937461	IREB2
1104	ENSG00000124688	164.455056040706	1.10754849053661	0.410120102284861	2.70054670416358	0.00692256167520652	0.0710879363331669	MAD2L1BP
1105	ENSG00000162086	132.110810616417	-0.982915230035036	0.364144338743084	-2.69924622040744	0.0069496737781529	0.0713017661745877	ZNF75A
1106	ENSG00000167965	381.28783980491	0.647823634174666	0.240065702886302	2.69852638834246	0.00696472159743924	0.0713915449820693	MLST8
1107	ENSG00000095787	649.937910617037	-0.777158718211466	0.288063342741807	-2.69787440086758	0.0069783764017696	0.0714423305043538	WAC
1108	ENSG00000183723	33.6499618022464	-1.23629761162545	0.458280385841386	-2.6976882489868	0.00698227945654264	0.0714423305043538	CMTM4
1109	ENSG00000126062	409.562623006912	1.19252800848606	0.442266347349005	2.6964023277697	0.00700929501871727	0.0716144702963805	TMEM115
1110	ENSG00000165671	785.645663217391	-0.922994452967792	0.342358723890578	-2.69598636914768	0.00701805385016131	0.0716144702963805	NSD1
1111	ENSG00000179583	557.248550957077	-0.933016967221307	0.34606139130434	-2.69610245657475	0.00701560841154083	0.0716144702963805	CIITA
1112	ENSG00000187667	83.7427637218214	-1.30927280372647	0.485713920615617	-2.69556368091537	0.0070269644545254	0.0716409136879086	NA
1113	ENSG00000105193	26300.5665418436	0.886050182500487	0.328838120245422	2.69448743302388	0.00704969850155354	0.0718081149255278	RPS16
1114	ENSG00000162729	802.820280714316	1.02611976218209	0.380871604144126	2.6941356378823	0.00705714393122057	0.0718194261653928	IGSF8
1115	ENSG00000146414	87.7301939616067	-1.0226373313667	0.379642217741045	-2.69368706528905	0.00706664781031495	0.0718516468390498	SHPRH
1116	ENSG00000107175	329.10075617453	0.950333434608874	0.352985512254003	2.69227319994093	0.00709667852813259	0.0720308537193714	CREB3
1117	ENSG00000205413	365.471731009841	-1.1624545134357	0.431776623752674	-2.69225902813479	0.00709698011859732	0.0720308537193714	SAMD9
1118	ENSG00000173531	44.4033123641476	-1.33886039554271	0.49750873413162	-2.69112942887251	0.00712105618575696	0.0722105670643352	MST1
1119	ENSG00000239697	349.850954623682	0.905438939811425	0.336509749318662	2.69067669404731	0.00713072625661286	0.0722440067660589	TNFSF12
1120	ENSG00000163155	31.2976278391776	1.23365446754764	0.458738605170295	2.68923184934409	0.00716166593099144	0.0724926845175446	LYSMD1
1121	ENSG00000068650	505.462448081114	-0.912772861214207	0.339690324108741	-2.68707347967324	0.00720810940292389	0.0725764474313594	ATP11A
1122	ENSG00000080503	1008.23479944312	-0.64126734701649	0.238769425057689	-2.68571801796463	0.00723741403172977	0.0725764474313594	SMARCA2
1123	ENSG00000106268	249.23625450128	0.884162654019448	0.329261922139452	2.68528668081145	0.0072467617969744	0.0725764474313594	NUDT1
1124	ENSG00000122779	177.294694514641	-0.861026019614701	0.320329340443997	-2.68793991340682	0.00718943323347224	0.0725764474313594	TRIM24
1125	ENSG00000127081	30.7587506514574	-1.05182074859443	0.391396628368895	-2.68735260438442	0.00720208805960949	0.0725764474313594	ZNF484
1126	ENSG00000133657	343.887691352525	-0.818727228782076	0.304876696191268	-2.68543722432769	0.00724349804830973	0.0725764474313594	ATP13A3
1127	ENSG00000143891	458.063770079248	0.746922256191834	0.278134716649531	2.68546934805341	0.00724280178415123	0.0725764474313594	GALM
1128	ENSG00000170633	403.418461280605	0.947233654560098	0.352602357347071	2.68640760568632	0.00722249204163597	0.0725764474313594	RNF34
1129	ENSG00000187688	1321.20248378431	0.765388357207205	0.284962390724646	2.68592762455726	0.00723287543011387	0.0725764474313594	TRPV2
1130	ENSG00000205544	242.103327980528	1.01124378296534	0.37617479060352	2.68822847310672	0.00718322291393117	0.0725764474313594	TMEM256
1131	ENSG00000248469	23.1623837672375	-2.52042994303246	0.938307643729745	-2.68614452826348	0.0072281815138299	0.0725764474313594
1132	ENSG00000249915	579.888449032354	0.705272965412904	0.262479172556732	2.68696734503941	0.0072104001493638	0.0725764474313594	PDCD6
1133	ENSG00000048162	129.290479435741	0.803491922880259	0.299516485773051	2.68263004223774	0.00730457465088895	0.0730908762728402	NOP16
1134	ENSG00000135926	1589.95484072193	1.00446615503693	0.374536306815893	2.6818926143005	0.00732069551341728	0.0731875882148251	TMBIM1
1135	ENSG00000126756	700.096974544097	0.763794840438795	0.284969359108341	2.68027005720434	0.00735627856338286	0.0734138468953093	UXT
1136	ENSG00000183484	518.592839704566	1.30421953353431	0.486590513840042	2.6803225637133	0.00735512465862292	0.0734138468953093	GPR132
1137	ENSG00000182180	557.000699327053	0.682067970266719	0.254527926445867	2.67973726809023	0.00736799654546597	0.073466118589224	MRPS16
1138	ENSG00000189227	111.371514954311	0.84576283806577	0.315724102248683	2.67880352510939	0.00738857336469409	0.0735846488489152	C15orf61
1139	ENSG00000198270	114.611231419932	0.780355913975949	0.291328782358006	2.67860905352287	0.00739286539992189	0.0735846488489152	TMEM116
1140	ENSG00000029725	355.095540555586	-0.726898517793944	0.271441764239824	-2.67791701041154	0.00740815710591767	0.0736549247816683	RABEP1
1141	ENSG00000196465	54.7838967231998	1.00981373076281	0.377119570538467	2.67770174144225	0.00741291957095206	0.0736549247816683	MYL6B
1142	ENSG00000134330	268.410571989943	0.673543509453531	0.251618908991624	2.67683979774331	0.00743201615370342	0.0737800062474043	IAH1
1143	ENSG00000198589	491.628928173401	-0.719150191903487	0.268764596084033	-2.67576236744602	0.0074559489400776	0.0739528373872789	LRBA
1144	ENSG00000082269	48.5462638753325	-1.23216092136627	0.460545962063174	-2.67543529389853	0.00746322783595086	0.0739603269022507	FAM135A
1145	ENSG00000128000	151.671299135129	-0.967064288989027	0.361751918135006	-2.6732803352493	0.00751134513652019	0.074372157041685	ZNF780B
1146	ENSG00000221983	14105.6158199952	0.937869187184514	0.350883151013009	2.67288179690834	0.00752027437577928	0.0743955938902354	UBA52
1147	ENSG00000227507	8904.45604069017	1.03847428288747	0.388598864080689	2.67235542580445	0.00753208229092983	0.074447442835459	LTB
1148	ENSG00000204396	36.5574007359717	1.67339400660483	0.626542008000579	2.67084087776488	0.00756615045152973	0.074719031070551	VWA7
1149	ENSG00000167112	193.612227190696	0.678556093049327	0.254160736176579	2.66979118512585	0.00758984316969415	0.0748877737291755	TRUB2
1150	ENSG00000145908	24.3446642872467	-1.76177790870223	0.660050539941807	-2.66915607531744	0.00760421057225782	0.0749642915284234	ZNF300
1151	ENSG00000081014	124.346326496359	-0.80510023018719	0.301944105355119	-2.66638830137221	0.00766710798447304	0.0751270555055928	AP4E1
1152	ENSG00000089177	70.5526625182553	-1.03699523268954	0.388884591032458	-2.66658863992631	0.00766253970349089	0.0751270555055928	KIF16B
1153	ENSG00000149639	85.6722418149918	-1.08381875909514	0.406414547786904	-2.66678140582562	0.00765814640351818	0.0751270555055928	SOGA1
1154	ENSG00000159189	35.615212207102	1.75597650842519	0.658471272792542	2.66674732973267	0.00765892286255044	0.0751270555055928	C1QC
1155	ENSG00000165392	63.4936586393625	-1.05280736471637	0.394649283824629	-2.66770372547847	0.00763715717726333	0.0751270555055928	WRN
1156	ENSG00000171503	74.009868219092	-0.909394301743846	0.341015025420726	-2.66672795611244	0.00765936434199344	0.0751270555055928	ETFDH
1157	ENSG00000213654	4663.11735582562	0.722989421077771	0.271115774796398	2.66671838486979	0.00765958245662085	0.0751270555055928	GPSM3
1158	ENSG00000167799	23.6917449280624	1.18129777650802	0.443449914892499	2.66388094085979	0.0077244896514602	0.0756239543856687	NUDT8
1159	ENSG00000004779	293.109158676798	0.937263762523784	0.351983146439355	2.66280863730295	0.00774914689410921	0.0757998950289182	NDUFAB1
1160	ENSG00000110455	210.173357764543	-1.26264852528497	0.474255624361108	-2.6623796544025	0.00775903094028939	0.0758311498017766	ACCS
1161	ENSG00000142444	238.21665153134	0.89551587042884	0.336598108528177	2.66048990692375	0.00780270657972419	0.0759008736661043	TIMM29
1162	ENSG00000155313	384.58296757417	-0.962213287824161	0.361579548386459	-2.66113858518275	0.00778768963258105	0.0759008736661043	USP25
1163	ENSG00000178695	574.937349540524	-1.4757024748957	0.554674628722206	-2.66048309852436	0.00780286433213207	0.0759008736661043	KCTD12
1164	ENSG00000183751	620.981244271391	0.79517505403328	0.298900532771586	2.66033334454087	0.00780633489412346	0.0759008736661043	TBL3
1165	ENSG00000204220	308.31557428823	0.777420554283852	0.29211524799426	2.6613487643039	0.00778282952858815	0.0759008736661043	PFDN6
1166	ENSG00000214113	218.525538606542	0.703826256657843	0.264557579800381	2.66038968601431	0.007805029013178	0.0759008736661043	LYRM4
1167	ENSG00000103018	520.488554	0.676442366828834	0.254578210065391	2.65711023207793	0.00788136678805085	0.0765647431672087	CYB5B
1168	ENSG00000176473	66.117712955985	1.18223990391911	0.444989225571545	2.65678321177471	0.0078890155820719	0.0765734329229017	WDR25
1169	ENSG00000069399	407.799124965694	0.821906419063766	0.309517830696774	2.65544126234513	0.00792047258502271	0.076602126695894	BCL3
1170	ENSG00000154237	88.6453629083699	-1.26728515433327	0.477232849140875	-2.65548600984753	0.00791942183867651	0.076602126695894	LRRK1
1171	ENSG00000161326	60.9523417343598	0.911312369654069	0.343088812306659	2.65619961061138	0.00790268215930989	0.076602126695894	NA
1172	ENSG00000170315	5864.10445645886	0.890801801067443	0.335491231264645	2.65521634562411	0.0079257558978816	0.076602126695894	UBB
1173	ENSG00000185477	276.340220910659	-0.818066894028383	0.308057377234279	-2.65556663947781	0.00791752883498602	0.076602126695894	GPRIN3
1174	ENSG00000076248	225.241372570654	0.985552519499978	0.371355789714674	2.65393066917636	0.0079560171803174	0.0767639576774266	UNG
1175	ENSG00000137145	388.981592883311	-0.805496785992018	0.303510983633857	-2.65392960856974	0.00795604218673161	0.0767639576774266	DENND4C
1176	ENSG00000084693	469.704371158688	0.731713596395115	0.275761407953816	2.65343001337468	0.00796782920290321	0.0767683034986424	AGBL5
1177	ENSG00000102189	126.672125695244	-1.32091922778577	0.497833272588244	-2.65333656972803	0.00797003556654336	0.0767683034986424	EEA1
1178	ENSG00000138658	52.4554550978136	-1.69751852541055	0.640134754537626	-2.65181434592889	0.00800605499674972	0.0768876417425694	ZGRF1
1179	ENSG00000139626	3904.36406117317	0.912623993021017	0.344207033074244	2.65138101586718	0.00801633523328191	0.0768876417425694	ITGB7
1180	ENSG00000162236	505.474384658134	0.923707881260516	0.348375466332947	2.65147224913282	0.00801416985160266	0.0768876417425694	STX5
1181	ENSG00000214420	25.9606407915374	-1.62972532467826	0.614658530341081	-2.65143204597504	0.00801512399142569	0.0768876417425694	NA
1182	ENSG00000226660	144.653476170846	1.24672811179066	0.470059212429917	2.65227885939272	0.00799504808238719	0.0768876417425694	TRBV2
1183	ENSG00000110422	541.418234283772	-0.985120132834504	0.371614167225179	-2.65092189619771	0.0080272401915497	0.0769271530444624	HIPK3
1184	ENSG00000100461	637.821173900585	0.782888700827705	0.29540591026444	2.65021339663408	0.00804409445742605	0.0769659406072957	RBM23
1185	ENSG00000173598	203.005943331341	-0.627263790441179	0.236687149332587	-2.65018101831867	0.00804486545114629	0.0769659406072957	NUDT4
1186	ENSG00000106367	229.532293729235	0.874019843667942	0.330170235854252	2.64717939037292	0.00811662834632424	0.0772923204507269	AP1S1
1187	ENSG00000140497	1746.83452335678	0.854522798156486	0.322821173502709	2.64704693587676	0.00811980822728936	0.0772923204507269	SCAMP2
1188	ENSG00000166337	840.407255984577	0.744188508514191	0.281036614009186	2.6480126482376	0.00809664958778333	0.0772923204507269	TAF10
1189	ENSG00000168310	537.463189247111	0.768093152565024	0.290170184925152	2.64704367460479	0.0081198865358398	0.0772923204507269	IRF2
1190	ENSG00000180992	315.873008944446	0.877882431771347	0.331517570706094	2.6480721064092	0.00809522566227616	0.0772923204507269	MRPL14
1191	ENSG00000196730	189.215127047166	-1.13954384241786	0.430455480740762	-2.64729778897657	0.00811378685364765	0.0772923204507269	DAPK1
1192	ENSG00000123124	479.625667384921	-0.880886126139333	0.332880215324429	-2.64625557659175	0.00813882990857373	0.0774076465381714	WWP1
1193	ENSG00000085063	595.180413754623	0.778368750650215	0.294379973149305	2.64409546044574	0.00819095520265444	0.0778381048889299	CD59
1194	ENSG00000184208	169.788836135191	-0.817140499432704	0.309103167332221	-2.64358500912561	0.00820331635147874	0.0778902826438145	C22orf46
1195	ENSG00000116288	1533.3736896094	0.871404132957525	0.329797475068546	2.64224015898366	0.00823596336891938	0.0781348257016226	PARK7
1196	ENSG00000155903	325.156100171237	-0.982815354780771	0.3722157012424	-2.64044571870633	0.00827970549485625	0.0784841314341014	RASA2
1197	ENSG00000131626	305.903063717226	-0.687030392171988	0.260295716425817	-2.63942258292133	0.00830473887742019	0.0785900038842343	PPFIA1
1198	ENSG00000149257	101.573740156264	1.08886285654983	0.412506446511556	2.63962627919639	0.00829974958508431	0.0785900038842343	SERPINH1
1199	ENSG00000095906	769.942517414744	0.799853515331924	0.303223488163028	2.63783495196086	0.00834371801657336	0.0788272759615768	NUBP2
1200	ENSG00000135900	223.688287176296	0.697990897470433	0.264582009234949	2.63808903518689	0.00833746884567616	0.0788272759615768	MRPL44
1201	ENSG00000198356	656.762461981731	0.916759211943257	0.347583915018724	2.63751909202666	0.00835149242606108	0.0788350288378472	GET3
1202	ENSG00000162378	244.54747726712	-0.635858845449676	0.241134647826184	-2.63694517225919	0.0083656351697395	0.0789028335435414	ZYG11B
1203	ENSG00000070495	385.48090423103	0.704706034649799	0.26737993874523	2.63559801066927	0.00839891662282207	0.079019516807414	JMJD6
1204	ENSG00000102119	664.033081300684	0.667664256973901	0.253288803000505	2.63598015018678	0.00838946390390412	0.079019516807414	EMD
1205	ENSG00000108510	398.9455771308	-0.852569611865065	0.323481236404077	-2.63560762083918	0.00839867878602096	0.079019516807414	MED13
1206	ENSG00000032389	322.107807152934	0.713137546326695	0.270648841679552	2.6349181540967	0.00841575731371179	0.0790819464433023	EIPR1
1207	ENSG00000075151	286.671447925328	-0.926803321526727	0.351834162548675	-2.63420503231692	0.0084334544632577	0.0790819464433023	EIF4G3
1208	ENSG00000168394	3402.69572562183	1.03555839065661	0.393092665070848	2.6343874680795	0.00842892389029238	0.0790819464433023	TAP1
1209	ENSG00000169972	128.235683949766	0.729118471025779	0.276757908011919	2.63449914137369	0.00842615169236849	0.0790819464433023	PUSL1
1210	ENSG00000188895	1110.33098907083	-0.761028357962895	0.288940544813112	-2.63385797398261	0.00844207925290219	0.0790973987521918	MSL1
1211	ENSG00000068438	437.084327562793	0.605273057083367	0.230087891287817	2.63061673387337	0.00852300935007069	0.0792011122965176	FTSJ1
1212	ENSG00000074706	687.866753832398	-0.672155203910364	0.255417200720411	-2.63159725349167	0.00849845400548991	0.0792011122965176	IPCEF1
1213	ENSG00000114770	323.763086722867	-0.683906698350406	0.259973884945347	-2.63067460985237	0.00852155819077554	0.0792011122965176	ABCC5
1214	ENSG00000134882	336.121587053197	0.737179865798021	0.280192999113527	2.63097175207913	0.00851411124290596	0.0792011122965176	UBAC2
1215	ENSG00000143106	672.054516496405	0.94272650270377	0.358264024251692	2.63137362081735	0.00850404890687317	0.0792011122965176	PSMA5
1216	ENSG00000158987	521.277523169985	-0.918332913627947	0.348881315324042	-2.63222154151476	0.00848285281784233	0.0792011122965176	RAPGEF6
1217	ENSG00000159640	145.286910123042	1.39079410787548	0.528632739810316	2.63092692362285	0.00851523435620596	0.0792011122965176	ACE
1218	ENSG00000164978	180.386630171575	0.914582956179024	0.347644032913769	2.63080297542711	0.00851834039172995	0.0792011122965176	NUDT2
1219	ENSG00000173436	263.845423397389	0.708454295048674	0.269149054792304	2.6322005685488	0.00848337652395872	0.0792011122965176	MICOS10
1220	ENSG00000198821	3434.83620278196	0.794644627724588	0.301798447481659	2.63303086664446	0.00846266560914152	0.0792011122965176	CD247
1221	ENSG00000113734	68.3281548558755	0.893217394703064	0.339644021937394	2.62986343645321	0.00854191739453589	0.0793118079458258	BNIP1
1222	ENSG00000107669	204.136642563199	-0.784824321587693	0.298667250596274	-2.62775486773602	0.00859504281949601	0.0797397712312817	ATE1
1223	ENSG00000129235	145.123028705951	1.11938638405471	0.426305510121638	2.62578446085605	0.00864495402344633	0.0801372393816934	TXNDC17
1224	ENSG00000119138	449.444562750062	-0.934042679126574	0.35575941664486	-2.62548968607904	0.00865244302320403	0.0801411328056079	KLF9
1225	ENSG00000078902	608.8888818734	1.00533398039922	0.383040793442863	2.62461335087325	0.00867474130823957	0.0802820752747037	TOLLIP
1226	ENSG00000157500	266.183760208328	-1.01129498280627	0.385414763696567	-2.62391345133434	0.00869258707595306	0.0803161040587448	APPL1
1227	ENSG00000171421	150.457491873429	1.01625062979627	0.387301690733621	2.62392510570068	0.00869228964900597	0.0803161040587448	MRPL36
1228	ENSG00000153147	558.18724957743	-0.811037586850324	0.309210316988751	-2.62293184376455	0.00871767100326118	0.0804822770064919	SMARCA5
1229	ENSG00000163611	55.0184518764288	-1.05118839971241	0.401208616516528	-2.62005439673578	0.00879157421703086	0.0810985165976232	SPICE1
1230	ENSG00000092148	580.791464275499	-0.965585533841424	0.368630787890321	-2.6193838538758	0.00880887639231452	0.081192058259894	HECTD1
1231	ENSG00000211727	35.1152071550384	1.36649653340207	0.522353046085648	2.61604013538769	0.00889561005864978	0.0818583857426238	TRBV7-6
1232	ENSG00000211746	156.055219499115	1.22867447650031	0.469629849732981	2.6162614603797	0.00888984555914327	0.0818583857426238	TRBV19
1233	ENSG00000126067	666.078099903975	0.888299023165351	0.33959986754628	2.61572252540498	0.00890388817348133	0.0818676106074215	PSMB2
1234	ENSG00000187713	541.691337104101	0.81339004976877	0.310994569058576	2.61544776241918	0.00891105508419847	0.0818676106074215	TMEM203
1235	ENSG00000007520	823.848568275976	0.870924660263559	0.3331404551711	2.61428669723182	0.00894139720243639	0.0818869704285832	TSR3
1236	ENSG00000011009	772.267405994806	0.758444922213303	0.290083191317958	2.61457728304559	0.00893379467852867	0.0818869704285832	LYPLA2
1237	ENSG00000059588	338.416113622914	-1.01357526598706	0.3877508786732	-2.61398573603571	0.00894927726568004	0.0818869704285832	TARBP1
1238	ENSG00000157741	181.317316692663	-0.899817411321384	0.344142401416489	-2.61466592787677	0.00893147663550762	0.0818869704285832	UBN2
1239	ENSG00000177200	181.671243363849	-1.26415063319532	0.483591525276655	-2.61408764860411	0.00894660819591624	0.0818869704285832	CHD9
1240	ENSG00000112893	240.221199342246	-1.17674825112501	0.450233144435411	-2.61364198897584	0.00895828517782177	0.0819032895652947	MAN2A1
1241	ENSG00000101596	1366.10131855253	-0.925290920191308	0.354249993024404	-2.61197159749151	0.00900217326651422	0.0819740066847162	SMCHD1
1242	ENSG00000111669	915.068551652507	0.937861806698507	0.358934427585626	2.61290568588541	0.00897760729767339	0.0819740066847162	TPI1
1243	ENSG00000125818	1183.61300499216	0.770532625861323	0.294967238580137	2.61226510974704	0.00899444760913742	0.0819740066847162	PSMF1
1244	ENSG00000171596	77.9575847862591	-1.12979585971851	0.432517275074479	-2.61214042727879	0.00899772870427657	0.0819740066847162	NMUR1
1245	ENSG00000196177	260.892167533618	-1.01967599931372	0.39037894288368	-2.61201588328893	0.00900100722228024	0.0819740066847162	ACADSB
1246	ENSG00000151914	26.5272203834386	-1.2727809209965	0.487354733913465	-2.61161087074307	0.0090116762204967	0.0819946816306349	DST
1247	ENSG00000143319	477.170213442438	0.778493332775757	0.29819450301324	2.61068975084759	0.00903598277599882	0.0821499091672002	ISG20L2
1248	ENSG00000127554	345.125101141044	0.90592569186197	0.347116635356635	2.60985962522713	0.00905793830239916	0.0822176513485182	GFER
1249	ENSG00000162923	1040.00267255509	-0.726034158579779	0.278160690028642	-2.61012495512943	0.00905091556733077	0.0822176513485182	WDR26
1250	ENSG00000163947	1128.44010538022	0.468942622082388	0.179746202649716	2.60891532154507	0.00908297155841633	0.0823130683914996	ARHGEF3
1251	ENSG00000168061	135.212836563377	1.12781414876156	0.432291662018274	2.60891950470673	0.00908286052777283	0.0823130683914996	SAC3D1
1252	ENSG00000100300	2400.85173316349	0.835290835097229	0.320306808716115	2.60778357614477	0.00911305520903899	0.0823136334173952	TSPO
1253	ENSG00000104419	1684.65085181	1.04280479464424	0.399917824723175	2.60754767649097	0.00911933700028653	0.0823136334173952	NDRG1
1254	ENSG00000136930	628.744158419432	0.966034290727131	0.370433687264308	2.60784675892033	0.00911137336572999	0.0823136334173952	PSMB7
1255	ENSG00000141378	78.166351079941	0.785953342063219	0.301357259778355	2.60804515756906	0.00910609405270525	0.0823136334173952	PTRH2
1256	ENSG00000182118	52.1743780435887	0.881635801961148	0.338104694704234	2.60758225416652	0.0091184159868171	0.0823136334173952	FAM89A
1257	ENSG00000160075	2032.22741868209	0.536080133892285	0.205630098874089	2.607011993028	0.00913361611672247	0.0823769339023729	SSU72
1258	ENSG00000108528	526.670293825289	0.959423974337449	0.36813915785103	2.60614486092155	0.00915677259586629	0.082520135865927	SLC25A11
1259	ENSG00000105402	480.886276967409	0.775209728245926	0.297523605238522	2.60554024822483	0.00917294957366994	0.0825400202407883	NAPA
1260	ENSG00000108961	332.128892035761	0.726110339433441	0.278710811314767	2.60524640579298	0.00918082081005858	0.0825400202407883	RANGRF
1261	ENSG00000136270	768.529258761652	0.754377861814898	0.289548549175613	2.60535880412014	0.00917780925410535	0.0825400202407883	TBRG4
1262	ENSG00000132965	907.087179787272	1.40802331022789	0.540564300273507	2.60472863175662	0.00919470523423977	0.0825993448815977	ALOX5AP
1263	ENSG00000143119	4524.52278571308	0.945263042109177	0.362984100091862	2.60414448420731	0.00921039200046243	0.0826747538473813	CD53
1264	ENSG00000184924	186.603415267771	1.05979116149376	0.407012266284145	2.60383101268476	0.00921881984536219	0.0826849371731575	PTRHD1
1265	ENSG00000005102	63.6281751040207	1.06980998567561	0.411348892432527	2.60073627365141	0.00930239361693485	0.0828032480860501	MEOX1
1266	ENSG00000066739	346.452185305599	-1.03464374785323	0.397797152083902	-2.60093301933696	0.00929706042358716	0.0828032480860501	ATG2B
1267	ENSG00000071054	1107.64615418047	-0.600122545927702	0.230545206175375	-2.60305801141313	0.00923963180535661	0.0828032480860501	MAP4K4
1268	ENSG00000088387	596.439781258129	-0.802867546825022	0.308541360299566	-2.6021391298901	0.00926442592180624	0.0828032480860501	DOCK9
1269	ENSG00000095564	712.977746895711	-1.0835533553813	0.41644774863613	-2.60189509711589	0.00927102061107576	0.0828032480860501	BTAF1
1270	ENSG00000107223	3007.06608720179	0.727819133737227	0.279945926645163	2.59985613100116	0.00932628511486001	0.0828032480860501	EDF1
1271	ENSG00000115325	365.397595901423	1.07932018284985	0.414880426075698	2.60152110105315	0.00928113552979073	0.0828032480860501	DOK1
1272	ENSG00000128739	1456.1982092167	0.701993855566504	0.270043061801714	2.59956264339041	0.00933426400758331	0.0828032480860501	SNRPN
1273	ENSG00000137507	40.5803454192162	1.62611109316905	0.625528834368613	2.59957815503484	0.00933384214830637	0.0828032480860501	LRRC32
1274	ENSG00000160752	631.237343397122	0.700788128511555	0.269466949737886	2.60064593892951	0.00930484323822675	0.0828032480860501	FDPS
1275	ENSG00000164077	162.076341601212	1.07953879953205	0.414817745594374	2.60244121905928	0.00925626812748075	0.0828032480860501	MON1A
1276	ENSG00000167508	428.160870119107	0.608951235209248	0.234038775776504	2.60192454514789	0.00927022459160178	0.0828032480860501	MVD
1277	ENSG00000168393	82.4326881693943	0.740893726263393	0.285003709142368	2.5995932771994	0.00933343089781468	0.0828032480860501	DTYMK
1278	ENSG00000198677	404.042313706252	-1.02334252333222	0.393584169458459	-2.60006017198368	0.00932074154689208	0.0828032480860501	TTC37
1279	ENSG00000034713	558.242183753336	0.754430901913061	0.290484853113334	2.5971436852121	0.00940025925218917	0.0832594952987807	GABARAPL2
1280	ENSG00000159348	374.742678983863	0.766869463871963	0.295274695301419	2.59713912527836	0.00940038405066943	0.0832594952987807	CYB5R1
1281	ENSG00000064666	6712.1600133399	0.87849193235433	0.338485201279048	2.59536289632379	0.00944910931047971	0.0836257238508263	CNN2
1282	ENSG00000163848	268.777217185131	-0.947746968943089	0.365251199699319	-2.59478126211027	0.00946511350637097	0.0836367824019701	ZNF148
1283	ENSG00000185829	103.391076557493	-1.09369392964295	0.421470796841915	-2.59494593181309	0.00946058001766449	0.0836367824019701	ARL17A
1284	ENSG00000011638	178.058800282934	1.01213090186883	0.390287545422926	2.59329541446692	0.00950610778109589	0.083780508731287	TMEM159
1285	ENSG00000139180	474.792440956423	0.890152744432181	0.343215042326512	2.5935714775151	0.00949847929492147	0.083780508731287	NDUFA9
1286	ENSG00000150977	642.814969885679	0.819602051353253	0.316067839119648	2.59312068458503	0.0095109389377407	0.083780508731287	RILPL2
1287	ENSG00000151366	797.572693648149	0.924418793364724	0.356481854520584	2.59317208335311	0.00950951757118996	0.083780508731287	NDUFC2
1288	ENSG00000123992	575.080474405512	0.550886441732276	0.212497420646147	2.59243825198998	0.00952982869503697	0.0838166547056898	DNPEP
1289	ENSG00000165280	2190.10233176138	0.826768568299059	0.318910839367914	2.59247559580516	0.00952879415232637	0.0838166547056898	VCP
1290	ENSG00000106351	615.108091744398	1.30783769720343	0.504834552523581	2.59062635603244	0.00958014447044147	0.0841938743111588	AGFG2
1291	ENSG00000134698	385.004523747039	-0.849318871127791	0.327916102543511	-2.59004929779286	0.00959621885356304	0.084269816532025	AGO4
1292	ENSG00000143553	257.323120856809	0.951951214289838	0.367789542436839	2.58830419152909	0.00964497649792136	0.0845669749086887	SNAPIN
1293	ENSG00000157593	373.640467004559	0.648754264164302	0.250635488663868	2.58843736624369	0.00964124787521888	0.0845669749086887	SLC35B2
1294	ENSG00000104886	786.004037800309	0.741754963488518	0.286732666779924	2.58692171986751	0.00968375891329662	0.0845675968085939	PLEKHJ1
1295	ENSG00000124486	584.737087067216	-0.696013002017781	0.269099449210595	-2.58645271872366	0.00969694732472155	0.0845675968085939	USP9X
1296	ENSG00000134153	436.560754347979	0.957804333276105	0.370355365596511	2.58617647332697	0.00970472289388556	0.0845675968085939	EMC7
1297	ENSG00000138495	230.248903331811	0.976215058407597	0.377462054091543	2.58626012290719	0.00970236779547278	0.0845675968085939	COX17
1298	ENSG00000163406	46.5135704021089	-1.2877572200786	0.497709411063337	-2.58736763150079	0.00967123461390251	0.0845675968085939	SLC15A2
1299	ENSG00000172270	3404.52286636862	0.818450725429323	0.316463601714384	2.58623968442347	0.0097029431803826	0.0845675968085939	BSG
1300	ENSG00000183530	375.08703327721	-0.882203291127397	0.341081271382122	-2.58648998097301	0.00969589891720872	0.0845675968085939	PRR14L
1301	ENSG00000196839	450.31970006485	0.630474940129625	0.243641339497658	2.58771742689292	0.00966142003527019	0.0845675968085939	ADA
1302	ENSG00000137414	311.241793411047	-0.804182666310154	0.311039868215337	-2.58546491459226	0.00972477696941354	0.084612276670945	FAM8A1
1303	ENSG00000177963	970.298257474524	0.71803600144852	0.277710530946618	2.58555553871503	0.00972222083143684	0.084612276670945	RIC8A
1304	ENSG00000070614	112.55646980067	-0.9494583241004	0.367380814636705	-2.58439822188129	0.00975490908382173	0.084753992393344	NDST1
1305	ENSG00000108788	385.253692483792	0.687283334111192	0.265939567635351	2.58435907158267	0.00975601658933703	0.084753992393344	MLX
1306	ENSG00000129315	81.1342357698762	-1.05788530441812	0.409432380347099	-2.5837851503618	0.00977226486075668	0.0848301429758028	CCNT1
1307	ENSG00000125633	412.309047853297	-0.709690440554852	0.274751332078934	-2.58302820657831	0.00979373155734014	0.0848476539110214	CCDC93
1308	ENSG00000175390	3736.84979172983	0.726690228339595	0.281344192893865	2.58292243698001	0.0097967344949746	0.0848476539110214	EIF3F
1309	ENSG00000186891	246.765864393223	1.16082073080112	0.449375131913395	2.58318862874868	0.00978917852704662	0.0848476539110214	TNFRSF18
1310	ENSG00000131165	1041.26687195892	0.946811713638032	0.366794568338249	2.58131334367227	0.00984252006586585	0.0851791221272681	CHMP1A
1311	ENSG00000079999	534.020661441787	1.18046743893507	0.45741635459707	2.58072853554814	0.00985920753327525	0.0852584559914123	KEAP1
1312	ENSG00000166452	122.078001934792	0.692531943662783	0.268440935990071	2.57982986502624	0.00988490018267271	0.0853697439823374	AKIP1
1313	ENSG00000174903	2057.56576534178	0.970961920253978	0.376378049440633	2.57975171957293	0.00988713714817051	0.0853697439823374	RAB1B
1314	ENSG00000085377	379.102250665281	0.685238369974792	0.265706844130589	2.57892630585765	0.00991079271971062	0.0855088714333023	PREP
1315	ENSG00000165283	566.035492826782	0.820117015416882	0.318227012323749	2.57714456553592	0.00996202766963276	0.0858202945977405	STOML2
1316	ENSG00000183161	210.355763010461	0.722062289454018	0.28017826846288	2.57715308690932	0.00996178207228066	0.0858202945977405	FANCF
1317	ENSG00000165175	914.381236595893	1.04164453774546	0.404233530323482	2.57683853418072	0.00997085147751946	0.0858310882313122	MID1IP1
1318	ENSG00000112159	746.779125703735	-0.87541740778754	0.339878584177798	-2.57567686974237	0.0100044091728848	0.0860366011775293	MDN1
1319	ENSG00000137288	146.301814987764	0.84612506825311	0.328530125759743	2.57548700076257	0.0100099035858835	0.0860366011775293	UQCC2
1320	ENSG00000092330	880.069523155495	0.979556256536162	0.380404521182267	2.57503841829161	0.0100228953058562	0.0860830030927968	TINF2
1321	ENSG00000008324	316.517916630636	0.892243282386058	0.346643155887497	2.57395326355624	0.0100543853795417	0.0861110322051923	SS18L2
1322	ENSG00000110801	494.724666980433	0.843873671644032	0.327774869989169	2.5745526851156	0.010036979907079	0.0861110322051923	PSMD9
1323	ENSG00000112406	1454.81744020528	-0.792588874677818	0.30796062600344	-2.57366951406627	0.0100626340159678	0.0861110322051923	HECA
1324	ENSG00000131462	81.1046359806909	0.969579422863076	0.376653055621396	2.57419768243611	0.0100472849174506	0.0861110322051923	TUBG1
1325	ENSG00000143256	335.002384223942	0.822438051324058	0.319593788049945	2.57338559783124	0.0100708935310017	0.0861110322051923	PFDN2
1326	ENSG00000183655	91.2303529665109	1.54426129596743	0.600096072549651	2.57335677836762	0.0100717322663919	0.0861110322051923	KLHL25
1327	ENSG00000112695	359.166562376634	0.895587659692318	0.348093275531562	2.57283815185655	0.0100868365354073	0.0861751814633851	COX7A2
1328	ENSG00000054219	547.333140135882	-0.982363456316078	0.381870193596455	-2.57250624109773	0.0100965135524006	0.0861929022165405	LY75
1329	ENSG00000089220	1804.07675346879	0.688016092253495	0.267538076058298	2.57165672412017	0.0101213192945806	0.086216867885475	PEBP1
1330	ENSG00000097021	164.234627219602	0.87852961405246	0.341598799207459	2.57181704411939	0.0101166338295708	0.086216867885475	ACOT7
1331	ENSG00000164190	554.239577556068	-1.05775276903693	0.411316271206098	-2.57162880023029	0.010122135587507	0.086216867885475	NIPBL
1332	ENSG00000137767	605.657806291183	0.962552897665312	0.37436131888092	2.57118684308164	0.0101350630319672	0.0862621693644235	SQOR
1333	ENSG00000169020	386.10913672664	0.932595969509854	0.362838952690445	2.57027522154022	0.0101617748141616	0.0862951618488014	ATP5ME
1334	ENSG00000173611	191.978409915769	-0.996289087105739	0.387613677579314	-2.5703145805578	0.0101606202466552	0.0862951618488014	SCAI
1335	ENSG00000189306	656.036028308239	0.892780124043553	0.347288637117229	2.57071504398859	0.010148879587743	0.0862951618488014	RRP7A
1336	ENSG00000054116	492.45653581466	0.695921556821512	0.270803576227419	2.56983887183632	0.0101745826361255	0.0863392540013134	TRAPPC3
1337	ENSG00000100852	245.261639922448	-0.991815138635722	0.386320891516543	-2.56733498088143	0.0102483555684301	0.0867704309778137	ARHGAP5
1338	ENSG00000127184	3126.74923101844	0.979192870289415	0.381361520066756	2.56762368190165	0.0102398252624772	0.0867704309778137	COX7C
1339	ENSG00000160683	336.996970742612	1.4098052783492	0.549109058414502	2.56744130650452	0.0102452132087407	0.0867704309778137	CXCR5
1340	ENSG00000075539	540.691716974244	-0.806799320538697	0.31442218076699	-2.56597457142057	0.0102886370446387	0.08678740935645	FRYL
1341	ENSG00000102316	665.478032308631	0.840378094880902	0.327474663772945	2.56623851506136	0.0102808107210843	0.08678740935645	MAGED2
1342	ENSG00000139946	108.971862910636	-0.991748270122619	0.386373272382308	-2.56681385854585	0.0102637692880279	0.08678740935645	PELI2
1343	ENSG00000167970	414.867787580628	0.747519932522063	0.291311717140031	2.56604828621685	0.0102864507572151	0.08678740935645	NA
1344	ENSG00000198783	141.786973602339	0.829023780871935	0.323058863376011	2.56616943490892	0.010282858538781	0.08678740935645	ZNF830
1345	ENSG00000182534	153.053876655897	1.26991754003188	0.495068507346422	2.56513496856963	0.0103135677989917	0.0869330246373002	MXRA7
1346	ENSG00000143771	245.355158930623	0.820118583809285	0.31977121934177	2.56470418287627	0.0103263801959012	0.086976353849132	CNIH4
1347	ENSG00000176108	422.523147484686	0.663023855434659	0.258687197102842	2.56303312595355	0.0103762148023032	0.0873312154519015	CHMP6
1348	ENSG00000082701	357.832073492392	-0.677137858026011	0.264356877679001	-2.56145353194946	0.0104235184268332	0.0873897445572352	GSK3B
1349	ENSG00000111331	1269.66644020735	1.41187521778219	0.551182884852497	2.561536754103	0.0104210214180072	0.0873897445572352	OAS3
1350	ENSG00000135482	77.8646449592443	1.67814750465342	0.655204668560564	2.56125694027819	0.0104294191043432	0.0873897445572352	ZC3H10
1351	ENSG00000136628	752.554818880889	-0.86485959478538	0.337584403255455	-2.56190625646567	0.0104099412451916	0.0873897445572352	EPRS1
1352	ENSG00000154518	543.643347185883	0.95548706271662	0.372960919978044	2.5618959293989	0.0104102507778515	0.0873897445572352	ATP5MC3
1353	ENSG00000182362	131.149406033006	0.896437375619573	0.349828914942981	2.56250223274335	0.0103920919450821	0.0873897445572352	YBEY
1354	ENSG00000133935	247.568132845099	0.807573198654433	0.315343073278154	2.56093527046366	0.0104390803987863	0.0874060963670901	ERG28
1355	ENSG00000075292	522.554510195587	-0.99796613441485	0.389827837564865	-2.56001762380244	0.0104666855236798	0.0875725562966479	ZNF638
1356	ENSG00000010017	428.311958002242	-0.494489537636567	0.193262759714576	-2.55863850007556	0.0105082951947889	0.0878558573918298	RANBP9
1357	ENSG00000130021	150.37564012265	0.89594875006236	0.350299701233757	2.55766347189799	0.0105378015893332	0.0880376246265812	PUDP
1358	ENSG00000112576	4785.36157918463	0.878632993309356	0.34371403395579	2.55629071410674	0.010579469034686	0.0880852079464282	CCND3
1359	ENSG00000116874	46.1637445753367	0.891138075103035	0.348591315224232	2.55639781079975	0.0105762130564778	0.0880852079464282	WARS2
1360	ENSG00000128394	153.468132799724	0.865122201466884	0.338433839381071	2.55625206701854	0.010580644211212	0.0880852079464282	APOBEC3F
1361	ENSG00000137504	88.8357857801736	-0.961181347319884	0.376033008941512	-2.55610897039464	0.01058499648894	0.0880852079464282	CREBZF
1362	ENSG00000172336	213.105039685022	0.868173654502503	0.339584836684223	2.55657367678584	0.0105708682719133	0.0880852079464282	POP7
1363	ENSG00000197779	54.0578659401954	-1.22946363079134	0.481021963533211	-2.55594073451587	0.0105901154124532	0.0880852079464282	ZNF81
1364	ENSG00000049541	156.380859520831	0.640767380329785	0.250855298282066	2.55433066280823	0.0106392166392977	0.0882992672325904	RFC2
1365	ENSG00000135404	1191.61917113672	1.05487624538916	0.412897616422672	2.55481311451629	0.0106244824475428	0.0882992672325904	CD63
1366	ENSG00000146834	820.036487877314	0.941185934403541	0.368458153812446	2.55439030094752	0.0106373942923485	0.0882992672325904	MEPCE
1367	ENSG00000107036	280.604665533019	-0.760007539992715	0.297605020894187	-2.55374569188782	0.0106571061645071	0.0883184302536674	RIC1
1368	ENSG00000107882	380.292011706957	1.10358599021355	0.432136125672817	2.55379248493821	0.0106556741602156	0.0883184302536674	SUFU
1369	ENSG00000109762	83.2642795655418	-0.711569977259548	0.278833824090485	-2.55194999954035	0.010712189061158	0.0883969202198032	SNX25
1370	ENSG00000127399	142.175086308733	1.1912970667642	0.466714056789067	2.55252021968262	0.0106946701804757	0.0883969202198032	LRRC61
1371	ENSG00000147224	644.034065022817	0.908684531405762	0.356079899065651	2.55191189895902	0.0107133605347102	0.0883969202198032	PRPS1
1372	ENSG00000182208	619.298341996617	0.742148957940093	0.290790638288196	2.55217624029755	0.0107052352122593	0.0883969202198032	MOB2
1373	ENSG00000197312	252.843344974233	-0.816492622286431	0.319912539596172	-2.55223700614267	0.0107033681668289	0.0883969202198032	DDI2
1374	ENSG00000249398	190.994618563007	1.1488893150664	0.450030690501425	2.55291325528556	0.0106826097786162	0.0883969202198032	NA
1375	ENSG00000177889	758.969577828436	0.70826953972426	0.277699925587039	2.55048516209367	0.0107573103027754	0.0886950013836833	UBE2N
1376	ENSG00000239789	116.257461805566	0.73540481731577	0.288486161019691	2.54918577278157	0.01079747659942	0.088961476895076	MRPS17
1377	ENSG00000142686	160.963133128295	1.02054758415956	0.400475194807645	2.54834156370096	0.0108236439083799	0.0889918878678233	C1orf216
1378	ENSG00000147439	402.810843671454	0.659847319655597	0.258928710059619	2.54837449081511	0.0108226222360878	0.0889918878678233	BIN3
1379	ENSG00000162924	82.541845166388	-0.962465118114855	0.377688057705915	-2.54830699165043	0.0108247167125102	0.0889918878678233	REL
1380	ENSG00000184508	183.832111487332	0.696024079325048	0.273200043635976	2.54767191857576	0.0108444404661609	0.0890894359165694	HDDC3
1381	ENSG00000182866	6257.3237018887	0.929768514731184	0.365008820814961	2.54724944086358	0.0108575792364581	0.0891327847963251	LCK
1382	ENSG00000182500	1220.41038827835	1.16279079538859	0.456645168725166	2.546377088878	0.0108847535701598	0.0892912092799579	NA
1383	ENSG00000152217	39.0355423447878	-1.41436606947035	0.555603323914471	-2.54564004316157	0.0109077601184348	0.0894152396693385	SETBP1
1384	ENSG00000110107	1122.82532528642	0.854458300333845	0.33572494077088	2.54511415914429	0.0109242017578522	0.0894207042084987	PRPF19
1385	ENSG00000142544	272.351073696768	1.04830740012935	0.411861650079042	2.54529014762157	0.0109186970693913	0.0894207042084987	CTU1
1386	ENSG00000150779	117.734358386866	0.887996156315637	0.348982998260284	2.54452555208245	0.0109426305367094	0.0895069281346856	TIMM8B
1387	ENSG00000051825	105.691698698597	-1.05620784317938	0.415251028421172	-2.54354058362044	0.0109735308513314	0.0896769842153324	MPHOSPH9
1388	ENSG00000085982	160.06966867314	-1.0794391832677	0.424414819307575	-2.5433588417784	0.0109792409006687	0.0896769842153324	USP40
1389	ENSG00000122696	29.2210094969752	-1.05601584447663	0.415435753885854	-2.54194742411793	0.0110236754157864	0.0899192986542011	SLC25A51
1390	ENSG00000175221	1176.06719793998	1.02236985433703	0.402204943958352	2.54191269822604	0.0110247706738414	0.0899192986542011	MED16
1391	ENSG00000157514	5796.99700598915	0.747064206539586	0.29407120529952	2.54041943949827	0.0110719597645139	0.0902392579800817	TSC22D3
1392	ENSG00000183011	483.638539234098	1.03456928082674	0.407339748856726	2.53981911593564	0.0110909813523793	0.090329350281555	NAA38
1393	ENSG00000117448	555.949922018867	0.687147480192368	0.270718860521561	2.53823275876873	0.0111413857507158	0.0906183879734973	AKR1A1
1394	ENSG00000153207	400.318063418981	-1.03395395285802	0.407357305068837	-2.53819911903457	0.0111424568082434	0.0906183879734973	AHCTF1
1395	ENSG00000126254	527.084229087096	0.810061732653203	0.319351258219266	2.53658537990483	0.0111939442912507	0.0909718612400785	RBM42
1396	ENSG00000011405	155.759195473137	-1.09988355161365	0.433801932645944	-2.53545101771444	0.011230263276399	0.0912016438141375	PIK3C2A
1397	ENSG00000104529	5299.03780895699	0.666365383589108	0.262872307627667	2.53493945255333	0.0112466763179592	0.091214902996841	EEF1D
1398	ENSG00000139190	814.192024864538	-0.683997237394657	0.269832187253823	-2.53489861367518	0.0112479875090045	0.091214902996841	VAMP1
1399	ENSG00000120725	161.611843505334	0.851788216599509	0.336090229381433	2.53440338973022	0.0112638981944943	0.0912786374774706	SIL1
1400	ENSG00000082512	512.952436730307	-0.803420302612344	0.317053175919993	-2.53402382827757	0.0112761063704324	0.0912891424541131	TRAF5
1401	ENSG00000119977	217.600347118285	0.878032646261975	0.346532054852766	2.53377035101423	0.0112842657290042	0.0912891424541131	TCTN3
1402	ENSG00000170113	169.953679390799	-0.743849215917892	0.293592344312283	-2.53361244027088	0.0112893514792861	0.0912891424541131	NIPA1
1403	ENSG00000051108	580.286160470574	0.759623301329615	0.299997620742172	2.53209775281005	0.0113382377255871	0.0916191027049045	HERPUD1
1404	ENSG00000244274	66.4691032156655	0.850093558809955	0.335772914098074	2.53175144008684	0.0113494412654158	0.0916443131239447	DBNDD2
1405	ENSG00000184009	8889.56372707149	0.771887003660063	0.304957622725475	2.53112874097566	0.011369610889275	0.0917418353392956	ACTG1
1406	ENSG00000131408	1249.35626144054	0.792424671331867	0.313384926808589	2.5285985493995	0.0114518931348984	0.0921447943864492	NR1H2
1407	ENSG00000139289	59.0873683436002	0.960685289176235	0.379907040820849	2.52873778569758	0.0114473514422303	0.0921447943864492	PHLDA1
1408	ENSG00000163156	180.261238947165	0.756858240494206	0.299326449124854	2.52853779780252	0.0114538752678507	0.0921447943864492	SCNM1
1409	ENSG00000177946	74.7259937871773	0.847320360575769	0.335079469275226	2.52871464315171	0.011448106208805	0.0921447943864492	CENPBD1
1410	ENSG00000198862	204.796201627095	-1.04735320574278	0.414258745582891	-2.52825852661017	0.0114629909236867	0.0921447943864492	LTN1
1411	ENSG00000230055	145.226545852478	0.956531018533854	0.378360324587719	2.52809545920582	0.0114683165634012	0.0921447943864492	NA
1412	ENSG00000173511	465.102713716778	0.733169389748232	0.290266796254591	2.52584656326028	0.0115419878570327	0.0926710455631585	VEGFB
1413	ENSG00000165526	325.201360739978	0.600688097582987	0.237890202781601	2.52506446486347	0.011567706768278	0.0928118129030202	RPUSD4
1414	ENSG00000114544	386.521043433822	0.827617321237728	0.32785511528196	2.52433859549809	0.0115916221040732	0.0929379206463068	SLC41A3
1415	ENSG00000004478	560.590173833846	0.979190602476486	0.38810609213261	2.52299724824188	0.0116359311548584	0.092964447852452	FKBP4
1416	ENSG00000103066	137.349289011556	0.860100741663537	0.340843734053601	2.52344595405787	0.0116210922484496	0.092964447852452	PLA2G15
1417	ENSG00000141570	32.1623890824342	1.35873514846004	0.538396309824132	2.5236709904343	0.0116136565163673	0.092964447852452	CBX8
1418	ENSG00000147133	347.860486622991	-0.725530054100126	0.287486001832036	-2.5237056742819	0.0116125108558522	0.092964447852452	TAF1
1419	ENSG00000165264	215.995144396681	0.959967439509776	0.380486535573177	2.52299976414054	0.0116358479060968	0.092964447852452	NDUFB6
1420	ENSG00000113522	263.917266640687	-1.0718339715003	0.425017563693187	-2.52185806672695	0.0116736799518671	0.0931347710164093	RAD50
1421	ENSG00000198355	1375.19250729	0.962738421989195	0.381753293861684	2.52188635296494	0.0116727413235229	0.0931347710164093	PIM3
1422	ENSG00000133111	62.8169801561125	-0.979674881370413	0.388605655464427	-2.52100006161669	0.0117021831587844	0.0932965193186629	RFXAP
1423	ENSG00000119718	160.762267183045	0.870062347471995	0.345337179987125	2.51945749804418	0.0117535829235276	0.0935711552049582	EIF2B2
1424	ENSG00000183486	966.839608411876	0.771315352970778	0.306171841885623	2.51922367589544	0.011761391564529	0.0935711552049582	MX2
1425	ENSG00000198832	285.460059898186	0.780843531851039	0.309935852101472	2.51937143301316	0.0117564565856282	0.0935711552049582	SELENOM
1426	ENSG00000113621	313.096890811106	0.651337778699903	0.25858308403916	2.51887234279124	0.0117731332107333	0.0935988858415735	TXNDC15
1427	ENSG00000102879	19966.9835975772	0.774536642449867	0.307548302708207	2.51842275060359	0.0117881738659474	0.0936527870485256	CORO1A
1428	ENSG00000167257	294.445068716528	0.573151819372346	0.227724747766032	2.51686224266329	0.0118405114097678	0.0940027155830095	RNF214
1429	ENSG00000106638	179.459766300942	0.758296813123286	0.301328979410592	2.51650808563629	0.0118524180585033	0.0940313950519608	TBL2
1430	ENSG00000070761	213.728397216775	0.770605425688592	0.306338469230052	2.51553592869164	0.0118851562634894	0.094114462707472	CFAP20
1431	ENSG00000146701	1191.8211614794	0.967585802450077	0.38464283650752	2.51554353965243	0.0118848996468574	0.094114462707472	MDH2
1432	ENSG00000196141	133.933504077949	1.12251780974584	0.446247931713296	2.51545773094369	0.0118877931196172	0.094114462707472	SPATS2L
1433	ENSG00000115234	1711.31977833457	0.841352131426541	0.33454096332497	2.51494502516052	0.0119050945966965	0.0941856646495102	SNX17
1434	ENSG00000174684	132.637370071439	1.17831336777632	0.468629569965595	2.51438117287995	0.0119241478101087	0.0942706162644369	B4GAT1
1435	ENSG00000173039	1556.16983220663	0.86303644960532	0.34329150202848	2.51400470010388	0.0119368843033254	0.0943055451894074	RELA
1436	ENSG00000143420	1490.21099115133	0.562962579519999	0.223972104428562	2.51353882197219	0.011952662176746	0.0943114289978053	ENSA
1437	ENSG00000196850	327.175380670997	-1.04277098650058	0.414869514698703	-2.51349147034312	0.0119542668668824	0.0943114289978053	PPTC7
1438	ENSG00000115020	394.488042604012	-1.00095947652298	0.398328753342911	-2.51289787172677	0.0119743994259587	0.0944045662671024	PIKFYVE
1439	ENSG00000161551	49.3393498290712	-1.02762319104718	0.409227285005137	-2.51113068141162	0.0120345137197814	0.0947467236396956	ZNF577
1440	ENSG00000214517	156.006002135399	0.92140424517295	0.366927498689918	2.51113434796449	0.0120343887186707	0.0947467236396956	PPME1
1441	ENSG00000111640	11099.1209808798	0.809027319237678	0.322250535624243	2.51055383870963	0.0120541939366093	0.0948358061480501	GAPDH
1442	ENSG00000065518	654.991410709044	0.873013500700456	0.347907462242041	2.50932674761973	0.0120961536738801	0.094906097667223	NDUFB4
1443	ENSG00000102030	587.369152822125	0.68201695671694	0.271799616926264	2.50926386295078	0.0120983074649568	0.094906097667223	NAA10
1444	ENSG00000116001	607.649192420309	-0.829044730500323	0.330403892591146	-2.50918572417127	0.0121009841807335	0.094906097667223	TIA1
1445	ENSG00000148719	455.66386116186	0.605092872978615	0.2410870500068	2.5098522420078	0.0120781688460683	0.094906097667223	DNAJB12
1446	ENSG00000173786	696.939097754091	0.971811774345531	0.387319675884922	2.50906895479865	0.0121049852012706	0.094906097667223	CNP
1447	ENSG00000130311	667.645133183361	0.701072369626539	0.279462843878278	2.50864250823947	0.0121196070544811	0.0949550692305824	DDA1
1448	ENSG00000161526	533.453118338047	0.542533030511348	0.216331336167073	2.50787999613865	0.0121457908283053	0.0950944962848738	SAP30BP
1449	ENSG00000102053	35.9056441210564	-1.32465966006112	0.52838450165206	-2.50699945952125	0.0121760897867734	0.0952002275259658	ZC3H12B
1450	ENSG00000196458	91.614964779498	-1.04786963322255	0.417973299132173	-2.50702529419514	0.0121751998717877	0.0952002275259658	ZNF605
1451	ENSG00000100439	209.681088681312	0.70895509486491	0.283163655621023	2.50369382084031	0.0122904342084782	0.0954959608556117	ABHD4
1452	ENSG00000101082	667.48033284507	0.748854901687513	0.298955784071209	2.50490186705718	0.0122485371861163	0.0954959608556117	SLA2
1453	ENSG00000101194	69.004544073046	-1.12785149629274	0.450886540465887	-2.50140865843405	0.012370034743538	0.0954959608556117	SLC17A9
1454	ENSG00000104679	418.2917119999	0.609119938365597	0.243652784057283	2.49995066020831	0.0124210604436241	0.0954959608556117	R3HCC1
1455	ENSG00000115649	1561.43003219977	0.738734569884906	0.295536622468122	2.49963799313768	0.0124320271257987	0.0954959608556117	CNPPD1
1456	ENSG00000120053	116.298669065712	0.707654560452521	0.28313098948447	2.4993892817633	0.0124407567082028	0.0954959608556117	GOT1
1457	ENSG00000123159	844.60849352288	0.964656797848794	0.385949260918156	2.49943942256533	0.0124389963669488	0.0954959608556117	GIPC1
1458	ENSG00000129255	147.570863203405	0.673075928274256	0.269067985727198	2.50150877836753	0.0123665376591414	0.0954959608556117	MPDU1
1459	ENSG00000130005	221.234009169511	0.800480942864153	0.319902243392348	2.502267362603	0.0123400695477998	0.0954959608556117	GAMT
1460	ENSG00000134470	43.2463063168387	1.15738554617638	0.462111671833814	2.504558133283	0.0122604455372736	0.0954959608556117	IL15RA
1461	ENSG00000142534	34823.2464846865	0.880678866137622	0.351568585774581	2.50499874497404	0.0122451827884258	0.0954959608556117	RPS11
1462	ENSG00000143575	819.441938412248	0.782683208164503	0.313151882929756	2.49937251164499	0.0124413455220727	0.0954959608556117	HAX1
1463	ENSG00000145194	35.2781896777931	1.52106684549419	0.608388317838489	2.50015787761723	0.0124137970910467	0.0954959608556117	ECE2
1464	ENSG00000149273	28126.7450247392	0.676797556798471	0.270416595384596	2.50279593911722	0.0123216564187059	0.0954959608556117	RPS3
1465	ENSG00000155926	1286.41892062119	1.01005570737208	0.404051221668696	2.49982094646475	0.0124256090649697	0.0954959608556117	SLA
1466	ENSG00000157916	730.681065195487	0.576613656507201	0.230252396970239	2.50426776917215	0.0122705129348583	0.0954959608556117	RER1
1467	ENSG00000159905	64.0851342001774	-0.877241880647083	0.350150419628762	-2.50532865725866	0.0122337656807762	0.0954959608556117	ZNF221
1468	ENSG00000163728	501.792102828347	-1.05786620151864	0.422523327580059	-2.50368709244389	0.01229066791539	0.0954959608556117	TTC14
1469	ENSG00000167553	122.652336866437	0.838039712429386	0.335040019670574	2.50131227085464	0.0123734022882658	0.0954959608556117	TUBA1C
1470	ENSG00000171700	1367.37367717217	0.693771811904921	0.277553734008252	2.49959458979678	0.0124335501595932	0.0954959608556117	RGS19
1471	ENSG00000171862	671.352731707083	-0.783230652878424	0.313322022121766	-2.49976253687664	0.0124276577729247	0.0954959608556117	PTEN
1472	ENSG00000174373	258.054670112397	-1.02039363782272	0.407756572647275	-2.50245785419969	0.0123334309057958	0.0954959608556117	RALGAPA1
1473	ENSG00000175938	176.78017089134	0.824557646598347	0.329465734587271	2.50271139009733	0.0123246000742146	0.0954959608556117	ORAI3
1474	ENSG00000179632	2228.54107494961	0.73022175146795	0.291961491515932	2.50108926241084	0.0123811967672152	0.0954959608556117	MAF1
1475	ENSG00000182934	1535.56154427443	0.653670036514351	0.261489643446523	2.49979321512988	0.01242658170028	0.0954959608556117	SRPRA
1476	ENSG00000197747	1544.92514339759	0.855963715397799	0.342181622671869	2.50148943918772	0.0123672130881863	0.0954959608556117	S100A10
1477	ENSG00000214265	504.251702197709	0.954471025810568	0.38160329399711	2.501212753729	0.0123768800236079	0.0954959608556117
1478	ENSG00000063177	21687.4422434762	0.730727816572197	0.292424374478423	2.49886083496133	0.0124593228171939	0.0955133717406022	RPL18
1479	ENSG00000198879	216.299993331345	-0.857468638721887	0.343148270526776	-2.4988283851921	0.012460463685662	0.0955133717406022	SFMBT2
1480	ENSG00000198133	436.428393759809	1.210702767785	0.484566320106426	2.49852851415486	0.0124710109252573	0.0955296289592179	TMEM229B
1481	ENSG00000110448	4645.6899482458	1.05370605708406	0.422008471791744	2.49688365878127	0.0125290054805142	0.0957797269943288	CD5
1482	ENSG00000134014	373.674036150475	0.606662890324005	0.24295385935116	2.49702923816143	0.0125238630059046	0.0957797269943288	ELP3
1483	ENSG00000163534	92.2258118853352	-1.83870963950025	0.73626781804551	-2.49733805340191	0.01251296054256	0.0957797269943288	FCRL1
1484	ENSG00000165209	56.2754531538963	-0.950207968496428	0.380611380167814	-2.49653062942436	0.0125414837240454	0.0958105127894222	STRBP
1485	ENSG00000175573	602.579026785304	1.13186904746168	0.453494193434684	2.49588432188979	0.0125643567499422	0.0959206144606697	C11orf68
1486	ENSG00000177932	63.8474653154088	-0.872644764886455	0.349865345120939	-2.49423035763889	0.0126230593453254	0.0963039191103325	ZNF354C
1487	ENSG00000066583	113.929507397404	0.628270772084499	0.251959313497476	2.49354057749801	0.0126476127198154	0.096323565568527	ISOC1
1488	ENSG00000129282	115.294535460806	0.99673773972744	0.399743697042619	2.49344204074135	0.0126511236774752	0.096323565568527	NA
1489	ENSG00000132254	358.186631735957	0.578033453555147	0.231800249677545	2.49367053900608	0.0126429833876093	0.096323565568527	ARFIP2
1490	ENSG00000105053	440.633191328985	0.886523323087076	0.35563199709474	2.49281091220515	0.0126736318499475	0.0963847220989281	VRK3
1491	ENSG00000127837	891.654297467845	0.6333942013845	0.254095564115185	2.4927400979632	0.0126761595351064	0.0963847220989281	AAMP
1492	ENSG00000122122	3111.8314877651	0.869061053595511	0.348940675837377	2.49056964055556	0.0127538498721437	0.0964579026020634	SASH3
1493	ENSG00000123384	1497.8692512976	-1.15813540555605	0.464900879149909	-2.49114479558256	0.0127332215808924	0.0964579026020634	LRP1
1494	ENSG00000125356	788.586416163097	0.961291350158062	0.385922610369606	2.49089150085665	0.0127423025116088	0.0964579026020634	NDUFA1
1495	ENSG00000161011	1559.96610017615	0.800830558435746	0.321453610932307	2.4912787761603	0.012728420527179	0.0964579026020634	SQSTM1
1496	ENSG00000168806	67.9227576447431	1.3838308243576	0.555581592288512	2.49077875070954	0.0127463465877181	0.0964579026020634	LCMT2
1497	ENSG00000174010	115.370357820816	-0.874398993514208	0.350874733036399	-2.49205460292719	0.01270065107459	0.0964579026020634	KLHL15
1498	ENSG00000184840	1172.97098826529	0.85889126013512	0.344852592871235	2.49060403746427	0.0127526153747192	0.0964579026020634	TMED9
1499	ENSG00000185669	171.439714637171	1.52628976580121	0.612523923318141	2.49180433236477	0.0127096032360535	0.0964579026020634	SNAI3
1500	ENSG00000124191	62.2500536255845	1.19241984227739	0.478953088546909	2.48963806851117	0.0127873240309288	0.0966465950257601	TOX2
1501	ENSG00000112110	375.993489630724	0.679905472127604	0.273221369542136	2.48847838390895	0.0128291035758684	0.0968977663155366	MRPL18
1502	ENSG00000127952	127.084130044725	0.758781249338443	0.305091978826663	2.48705735318444	0.0128804632004436	0.0971468810365905	STYXL1
1503	ENSG00000140280	248.093725003014	0.781103192821589	0.314088600076454	2.48688807117309	0.012886593588475	0.0971468810365905	LYSMD2
1504	ENSG00000214309	29.4395111073074	1.29187383827517	0.519480974618424	2.48685495984544	0.0128877929857133	0.0971468810365905	MBLAC1
1505	ENSG00000134982	166.132857310743	-1.09696463073914	0.441248795575213	-2.48604560905178	0.0129171409656521	0.0971742714848031	APC
1506	ENSG00000171858	10181.7133842426	0.859154000437593	0.345582218295161	2.48610592488238	0.0129149518078853	0.0971742714848031	RPS21
1507	ENSG00000177096	43.4161774168432	1.10283788201126	0.443599528380815	2.48611148446604	0.0129147500398079	0.0971742714848031	PHETA2
1508	ENSG00000159335	244.090904063224	0.769319364627057	0.309496511997644	2.48571255185233	0.0129292351598045	0.0971771216157711	PTMS
1509	ENSG00000198087	161.528641635115	-0.836629555606049	0.336595572644423	-2.48556316125363	0.012934663184105	0.0971771216157711	CD2AP
1510	ENSG00000078747	305.731944267618	-0.637302495632503	0.256458526467564	-2.48501192146211	0.0129547096232473	0.0972496322623597	ITCH
1511	ENSG00000127948	793.753844171804	0.636470831830726	0.256164354546971	2.48461903669748	0.0129690140785333	0.0972496322623597	POR
1512	ENSG00000164117	102.713990692056	0.72671910957105	0.292518196244036	2.48435522610969	0.0129786269394858	0.0972496322623597	FBXO8
1513	ENSG00000244038	1913.67739340388	0.754546583106087	0.303692029201921	2.48457815995032	0.0129705031532366	0.0972496322623597	DDOST
1514	ENSG00000100298	46.0534268572273	1.38543403110987	0.557797561674402	2.48375777576198	0.0130004204350055	0.0973485908003024	APOBEC3H
1515	ENSG00000214530	133.950295545439	0.708471284687727	0.285462662768327	2.4818351998023	0.0130707710449968	0.0978107797604814	STARD10
1516	ENSG00000099977	160.85325565326	0.821015622691404	0.330908662099809	2.4810943826057	0.0130979686496967	0.0978850827828682	DDT
1517	ENSG00000108278	231.712785526094	0.8000537166554	0.322451144530643	2.48116258920387	0.013095462492271	0.0978850827828682	NA
1518	ENSG00000167272	266.401933378155	0.759781838870495	0.306349403183609	2.48011528984479	0.0131339908370924	0.0980896272201032	POP5
1519	ENSG00000062598	723.726771755863	0.705786046892578	0.284773987319878	2.47840771390327	0.01319702460246	0.09847718229156	ELMO2
1520	ENSG00000105499	26.4383309260759	1.19701760276387	0.483084664145149	2.47786297435477	0.0132171894144921	0.09847718229156	PLA2G4C
1521	ENSG00000162526	39.2326684380347	-1.21665342002074	0.490943947264242	-2.47819211704406	0.0132050021711775	0.09847718229156	TSSK3
1522	ENSG00000183044	103.95908094693	-0.76479279498204	0.30866172217594	-2.47777012838055	0.0132206290418765	0.09847718229156	ABAT
1523	ENSG00000186222	478.115155398618	0.810772936040045	0.32736583153449	2.47665717658938	0.0132619217616788	0.09871989954836	BLOC1S4
1524	ENSG00000114331	553.05678561306	-0.995299140059593	0.402011686907301	-2.47579653148018	0.0132939315366636	0.0988932426713619	ACAP2
1525	ENSG00000160113	66.5617948680011	1.38016130526178	0.557571930939075	2.47530628548191	0.013312195659104	0.0989641719260732	NR2F6
1526	ENSG00000136169	177.86776816519	-0.922650635658042	0.372820841650444	-2.47478287848273	0.0133317196737266	0.0990443682444554	SETDB2
1527	ENSG00000203668	51.5486053584673	-1.63052557176796	0.65946574927482	-2.47249470281203	0.013417370207731	0.0996154067092645	CHML
1528	ENSG00000122435	147.612991659993	-0.959209689486988	0.388072607207883	-2.47172738212145	0.0134462010894298	0.0996988762268581	TRMT13
1529	ENSG00000172731	53.6872586450128	1.11418725876054	0.450745667930298	2.47187568962467	0.0134406244012815	0.0996988762268581	LRRC20
1530	ENSG00000110497	535.303593743615	1.12149309174035	0.453792111497745	2.47138075635307	0.0134592429553075	0.0997303512315823	AMBRA1
1531	ENSG00000131779	329.930707651437	0.657511541129627	0.266081523181619	2.47109056377744	0.0134701701059631	0.099746125729134	PEX11B
1532	ENSG00000100246	105.325780746209	0.884907221229585	0.358158838439717	2.47071166827711	0.0134844491492456	0.0997866840763692	DNAL4
1533	ENSG00000196586	42.0767767636467	-1.46493874448363	0.593071912091658	-2.47008619800769	0.0135080498660345	0.0998961261130024	MYO6
1534	ENSG00000110079	22.3947736027498	1.53167466326025	0.620159746871213	2.46980664415539	0.0135186099998507	0.0999090492622606	MS4A4A
1535	ENSG00000183155	185.388116486502	0.799710743043777	0.323833857205598	2.46950936490884	0.0135298477117673	0.0999269599402645	RABIF
1536	ENSG00000090432	285.024172718607	1.2129643041747	0.491271473037375	2.46903060883085	0.0135479629377283	0.0999956092610841	MUL1
1537	ENSG00000042493	887.786049120855	0.945291544976774	0.382907212272047	2.46872222481191	0.0135596429509321	0.100016702755184	CAPG
1538	ENSG00000072958	1255.46614426019	0.769511937829518	0.311759534194382	2.46828678333131	0.0135761504019967	0.100042079649351	AP1M1
1539	ENSG00000124243	107.97579937912	0.827862164655607	0.335447517873622	2.46793349345187	0.0135895565546441	0.100042079649351	BCAS4
1540	ENSG00000138166	258.040603242921	0.940638870328057	0.381122523599326	2.46807473209574	0.0135841956246272	0.100042079649351	DUSP5
1541	ENSG00000110344	579.63472816159	-0.587030352225605	0.237919223316572	-2.46735149872489	0.0136116667838725	0.100139822406724	UBE4A
1542	ENSG00000170485	51.6939296612342	-1.37138550314199	0.555881966750691	-2.4670444180051	0.013623345714629	0.100160305115504	NPAS2
1543	ENSG00000177469	26.1935436497848	1.52979234345437	0.620149081811502	2.46681384899535	0.0136321205603972	0.100160305115504	CAVIN1
1544	ENSG00000006459	434.0706877436	-1.04721156018566	0.424610313160848	-2.46628856560289	0.0136521301009774	0.100192378220258	KDM7A
1545	ENSG00000118690	31.1156250469057	-0.977650764187204	0.39641423082327	-2.46623528665161	0.0136541610964363	0.100192378220258	ARMC2
1546	ENSG00000139579	230.718280752164	0.812772449521688	0.329630915532657	2.46570455385932	0.0136744072243624	0.100276037970632	NABP2
1547	ENSG00000164292	29.9067614056692	-1.15860400180305	0.469951103629561	-2.46537138194768	0.0136871304427424	0.100304458842515	RHOBTB3
1548	ENSG00000008277	22.5177167075587	-1.34389569602859	0.545215657173652	-2.4648883030895	0.0137055969012754	0.100310104628637	ADAM22
1549	ENSG00000103502	1278.31875531006	0.840145053422878	0.340827354379237	2.46501650359922	0.013700694088894	0.100310104628637	CDIPT
1550	ENSG00000167770	599.768468628923	0.615982431401065	0.249945022805627	2.46447168455957	0.0137215404767235	0.100362002828784	OTUB1
1551	ENSG00000148248	1798.20020459582	0.882095089441584	0.358054342331444	2.46357880677522	0.0137557652012437	0.100547459759188	SURF4
1552	ENSG00000003393	50.1468785496142	-0.860987035288918	0.349520929050133	-2.4633347068193	0.0137651348617203	0.100551117221213	ALS2
1553	ENSG00000115756	1303.35678691691	0.762846457383221	0.309791506772587	2.46245116701412	0.0137990962536347	0.100734291196044	HPCAL1
1554	ENSG00000111652	363.0446622981	0.569783268803943	0.231459898296399	2.4616932479349	0.0138282879884637	0.100847885490097	COPS7A
1555	ENSG00000135617	115.679750304554	0.823139591495141	0.334425419267534	2.4613547418076	0.0138413433732549	0.100847885490097	PRADC1
1556	ENSG00000169814	167.687523816375	1.02237499316857	0.415340018470872	2.46153740959655	0.0138342969552401	0.100847885490097	BTD
1557	ENSG00000099785	285.2918499437	0.610633952000253	0.248364252727784	2.45862254850955	0.0139471166730742	0.101553283058858	MARCHF2
1558	ENSG00000093010	491.140663740055	0.619559982525594	0.252164499377489	2.45696751150572	0.0140115357403027	0.101760910113909	COMT
1559	ENSG00000132376	984.214496432236	0.722686500128024	0.294079240044084	2.45745500437123	0.013992533806185	0.101760910113909	INPP5K
1560	ENSG00000158711	353.892388350159	-0.868428405028911	0.353417627312576	-2.45723002452518	0.0140013004440612	0.101760910113909	ELK4
1561	ENSG00000158747	135.747705385715	1.52935083254231	0.622403151374862	2.45717077293719	0.0140036100671115	0.101760910113909	NBL1
1562	ENSG00000108091	236.181218918957	-0.691819617021266	0.281682556225207	-2.45602576990303	0.0140483082994003	0.101766758391427	CCDC6
1563	ENSG00000113319	199.201763953336	-0.899849652362808	0.366286008793887	-2.45668584319082	0.0140225252394419	0.101766758391427	RASGRF2
1564	ENSG00000175130	751.343234581672	0.809896145093566	0.329749351065212	2.45609625152347	0.0140455532296028	0.101766758391427	MARCKSL1
1565	ENSG00000181789	933.409633838471	0.622824638360793	0.253613423550527	2.45580312603882	0.0140570144021326	0.101766758391427	COPG1
1566	ENSG00000204316	711.915359157978	0.658994365865827	0.26834227625465	2.45579777835848	0.0140572235724596	0.101766758391427	MRPL38
1567	ENSG00000111961	37.1561503474572	-1.44798706770884	0.589762155715538	-2.45520512578846	0.0140804217419062	0.101869649832795	SASH1
1568	ENSG00000107854	594.010043643526	-0.749402862243814	0.305259566625239	-2.4549692922936	0.014089662353588	0.1018714936879	TNKS2
1569	ENSG00000064607	804.374426585666	-0.830918297623515	0.338581022499134	-2.45411952356438	0.0141230030545743	0.101971281466703	SUGP2
1570	ENSG00000171840	72.0629888502692	1.03637699667352	0.422296645686222	2.45414451490477	0.0141220215258068	0.101971281466703	NINJ2
1571	ENSG00000175155	402.993363750362	-0.646189227130249	0.263328302077825	-2.45393002587041	0.0141304474891232	0.101971281466703	YPEL2
1572	ENSG00000100628	54.2036063389308	1.02770144827162	0.41896692843665	2.45294169663087	0.0141693302493145	0.10199218859459	ASB2
1573	ENSG00000122497	27.4874198718568	-1.03169823898613	0.4205737177606	-2.45307349322621	0.0141641396700101	0.10199218859459	NA
1574	ENSG00000169612	183.173799108366	0.727656936544854	0.296633987171079	2.45304640740708	0.014165206260816	0.10199218859459	RAMAC
1575	ENSG00000170989	1463.09827874206	0.943000137046926	0.384435480833149	2.45294772221142	0.0141690929057134	0.10199218859459	S1PR1
1576	ENSG00000165233	505.808590572202	0.611984458594172	0.249547627002246	2.45237538800024	0.0141916524329347	0.102088047989962	CARD19
1577	ENSG00000147403	19442.5532705506	0.740634111632829	0.30231037653955	2.44991296729749	0.014289074835833	0.102723678765909	RPL10
1578	ENSG00000182983	26.0719931630824	-1.52758943119369	0.62362087328319	-2.44954826985082	0.0143035536533422	0.102762603148251	ZNF662
1579	ENSG00000126353	3300.9263590703	1.20668606750149	0.492783231688853	2.44871576365528	0.0143366534003096	0.102818561408118	CCR7
1580	ENSG00000131143	4178.02820759039	0.64118361700541	0.261852097258721	2.44864801052899	0.0143393501783969	0.102818561408118	COX4I1
1581	ENSG00000154710	86.2197077300604	-0.737037689342463	0.301051334384395	-2.44821266396176	0.0143566889573124	0.102818561408118	RABGEF1
1582	ENSG00000156990	304.883367484974	0.665739676924935	0.271862560594549	2.44880970542246	0.0143329149757706	0.102818561408118	RPUSD3
1583	ENSG00000163067	58.4079748568244	0.915195439130189	0.37379217555573	2.44840716039478	0.0143489403605364	0.102818561408118	NA
1584	ENSG00000134709	84.4071221409856	-1.11528265099672	0.455686787813623	-2.44747638251227	0.0143860553174133	0.102963831523683	HOOK1
1585	ENSG00000145901	2211.76522222	0.786928883887236	0.321558354990028	2.44723507156777	0.0143956914511173	0.102967794309979	TNIP1
1586	ENSG00000182150	70.3737128295295	-0.766542826109522	0.313547569511788	-2.44474172548387	0.0144955906045394	0.103616967644176	ERCC6L2
1587	ENSG00000142655	268.41128992819	0.686319550624468	0.280843246381058	2.44378157377245	0.0145342230560976	0.103762271276435	PEX14
1588	ENSG00000167394	161.109427601036	0.950253802577275	0.388840612136265	2.44381315356089	0.0145329509763218	0.103762271276435	ZNF668
1589	ENSG00000153339	320.529326102284	-1.01795831723144	0.416652343591547	-2.44318394673274	0.0145583148577319	0.103868858113346	TRAPPC8
1590	ENSG00000160185	942.053723603263	0.781531110214926	0.319962487941567	2.44257105025904	0.0145830587708909	0.103979960556975	UBASH3A
1591	ENSG00000101444	491.229537079476	0.873800403045258	0.357983472564085	2.44089593518548	0.0146508759230936	0.104278711170675	AHCY
1592	ENSG00000119401	179.469166041206	1.01818801134785	0.417182801485726	2.44062796386081	0.0146617505165437	0.104278711170675	TRIM32
1593	ENSG00000158850	718.698034439539	0.823131425823269	0.337254373078596	2.4406842179966	0.0146594670672803	0.104278711170675	B4GALT3
1594	ENSG00000196233	183.032447173571	-1.25856638179544	0.515636256358174	-2.44080272920375	0.0146546575254332	0.104278711170675	LCOR
1595	ENSG00000048140	515.979994580755	0.718275882886996	0.294464282258645	2.43926318457901	0.0147172453444441	0.104542237136568	TSPAN17
1596	ENSG00000076924	1568.51633310861	0.74284976330427	0.304529470098412	2.43933620960957	0.0147142713100616	0.104542237136568	XAB2
1597	ENSG00000134291	247.294429708207	0.695524380010377	0.285200002196852	2.43872501631437	0.0147391792550095	0.104567005765984	TMEM106C
1598	ENSG00000168159	1296.97316440505	0.995470366657417	0.408173737296297	2.43883982651926	0.0147344975649282	0.104567005765984	RNF187
1599	ENSG00000155657	259.708361940614	-1.18079375050909	0.484285551355799	-2.43821800424017	0.0147598696972351	0.104648306915293	TTN
1600	ENSG00000136933	208.570830714383	0.643428890410857	0.263991977876828	2.43730470745996	0.0147972046326032	0.104847443074889	RABEPK
1601	ENSG00000175203	697.065747146533	0.716279453640128	0.293962261393252	2.43663744538254	0.0148245344307387	0.104975482099491	DCTN2
1602	ENSG00000163349	789.097958899115	-0.662902832580063	0.272118315825828	-2.43608310807112	0.0148472728592331	0.105070869166745	HIPK1
1603	ENSG00000088682	242.94099829636	0.55476591028618	0.227768116598958	2.43566096330762	0.0148646094734468	0.105111448053457	COQ9
1604	ENSG00000170242	478.33625193253	-0.992502982283902	0.407554140156452	-2.43526659280875	0.0148808215688276	0.105111448053457	USP47
1605	ENSG00000170832	185.78150858892	-0.660317140212614	0.271147361727122	-2.43527038583966	0.0148806655677319	0.105111448053457	USP32
1606	ENSG00000089486	521.3149743311	0.876839668612375	0.360121483232022	2.43484409967132	0.01489820703567	0.10516872550647	CDIP1
1607	ENSG00000173369	55.6306494484039	1.5045510933779	0.61803318749183	2.43441796302854	0.0149157605575689	0.1052271172627	C1QB
1608	ENSG00000168538	281.029657476987	-0.793219624902791	0.326037238929951	-2.43291112238015	0.0149779769190802	0.105600326076873	TRAPPC11
1609	ENSG00000112701	553.840195825026	-0.992471920193236	0.408146346697156	-2.43165699809546	0.0150299330081853	0.105779270908083	SENP6
1610	ENSG00000132849	326.095311676569	-0.690126646256279	0.283769332702605	-2.43199869303546	0.0150157614971149	0.105779270908083	PATJ
1611	ENSG00000142546	3946.83158920109	0.783007174703409	0.322039117565533	2.43140392577952	0.0150404365629455	0.105779270908083	NOSIP
1612	ENSG00000234127	924.042447509378	0.847298304431766	0.348481934852193	2.43139807172829	0.0150406796069357	0.105779270908083	TRIM26
1613	ENSG00000100722	241.210628723703	-0.781818950211103	0.321767628931354	-2.42976259857979	0.0151087155568325	0.106126543955614	ZC3H14
1614	ENSG00000120333	77.0850140524904	0.853311287820793	0.351191442968395	2.4297610460218	0.0151087802720615	0.106126543955614	MRPS14
1615	ENSG00000165813	204.13267838449	-1.21488593584493	0.500074055467802	-2.42941204919829	0.0151233336932112	0.10616299323835	CCDC186
1616	ENSG00000181026	402.186674676869	1.15567349304021	0.475747639397394	2.42917336280228	0.0151332941972142	0.106167175936768	AEN
1617	ENSG00000008018	868.586053692111	0.717789792445912	0.295831935686103	2.42634315589083	0.0152518412912183	0.106622020441982	PSMB1
1618	ENSG00000103343	84.2403522783256	1.23125724696079	0.507467393927414	2.42627853866982	0.0152545573923344	0.106622020441982	ZNF174
1619	ENSG00000119559	465.754152077836	1.00840314661297	0.415611137966189	2.42631405776955	0.01525306434032	0.106622020441982	C19orf25
1620	ENSG00000167657	514.541249527503	0.773110524799199	0.318511131700846	2.42726375266948	0.0152131914197556	0.106622020441982	DAPK3
1621	ENSG00000169188	264.781457725211	0.749691026535185	0.308887990941386	2.42706433568485	0.0152215563169081	0.106622020441982	APEX2
1622	ENSG00000198502	1673.7536770367	1.61830662939384	0.666913987120131	2.42655973730888	0.0152427406771872	0.106622020441982	HLA-DRB5
1623	ENSG00000068001	78.1082198151308	1.09651408220779	0.452078382731349	2.42549549833132	0.0152875053432536	0.106786474477182	HYAL2
1624	ENSG00000067113	96.5663171520966	0.753864412802601	0.311109046531883	2.42315169297188	0.0153865002522954	0.10727770770619	PLPP1
1625	ENSG00000116857	281.742831050125	0.698667142684184	0.288326725453237	2.42317857141376	0.015385361801295	0.10727770770619	TMEM9
1626	ENSG00000139546	221.19681581023	0.669990614332028	0.276545735826031	2.42271178881422	0.0154051431724157	0.10727770770619	TARBP2
1627	ENSG00000153443	322.193024618744	0.852941083616351	0.352028079413271	2.42293479837732	0.0153956896543354	0.10727770770619	UBALD1
1628	ENSG00000168517	58.340991885988	0.898467279278234	0.370849981977801	2.42272434391547	0.0154046108179432	0.10727770770619	HEXIM2
1629	ENSG00000134910	621.684058029128	0.927283915645495	0.383068537075201	2.42067365470805	0.0154917779812561	0.107560662674869	STT3A
1630	ENSG00000135829	496.235345912005	-0.617221306426789	0.25496990347028	-2.42076142331338	0.015488038391878	0.107560662674869	DHX9
1631	ENSG00000136986	663.160178583594	0.661823361737072	0.273401995108781	2.42069689898841	0.015490787526272	0.107560662674869	DERL1
1632	ENSG00000154978	1931.26382344805	0.826786565856251	0.341557016873983	2.4206399664197	0.0154932135616178	0.107560662674869	VOPP1
1633	ENSG00000169093	495.309719408943	0.755474173452236	0.311998833139376	2.42140063746569	0.0154608271120434	0.107560662674869	ASMTL
1634	ENSG00000147443	2628.88369651168	0.952533595812038	0.393549076780423	2.42036801001948	0.0155048068998632	0.107575272841952	DOK2
1635	ENSG00000131127	87.9888796983074	-1.11415967355136	0.46069816663902	-2.41841568782357	0.0155882575776025	0.108088119973872	ZNF141
1636	ENSG00000079616	726.820715285285	0.685514932165405	0.283503920789935	2.41800864783575	0.0156057059272359	0.108142963384519	KIF22
1637	ENSG00000167699	546.951509074778	0.51053455731907	0.211275207170154	2.41644329288435	0.0156729673143445	0.108542718657742	GLOD4
1638	ENSG00000106803	685.332970202266	0.784264221835416	0.324782443323263	2.41473712005677	0.0157465698325334	0.108886695649922	SEC61B
1639	ENSG00000115944	1014.58486354324	0.889318647096898	0.368308102130348	2.41460516875124	0.0157522747198992	0.108886695649922	COX7A2L
1640	ENSG00000121775	244.593681317477	0.628001732086839	0.260106511557603	2.41440219364813	0.0157610538556516	0.108886695649922	TMEM39B
1641	ENSG00000163960	505.027134350863	-0.923457981119059	0.382376684392898	-2.41504782799516	0.0157331436166843	0.108886695649922	UBXN7
1642	ENSG00000009954	979.474787443736	-0.568674989373983	0.235575158225786	-2.4139853864767	0.01577909520935	0.108921865722138	BAZ1B
1643	ENSG00000105372	18408.826463661	0.687971783504404	0.285011255612656	2.41384075174698	0.0157853599172155	0.108921865722138	RPS19
1644	ENSG00000211714	103.345403795765	1.20797065730177	0.500808427470456	2.41204139355868	0.0158634804015682	0.109394329265559	TRBV7-3
1645	ENSG00000055609	667.716166037752	-0.842356622219487	0.349408430126928	-2.41080795306939	0.0159172273646413	0.109698241114248	KMT2C
1646	ENSG00000112486	254.01347600727	1.04310260017627	0.432876410356904	2.40970072570192	0.0159656109303719	0.109964842720308	CCR6
1647	ENSG00000174109	101.325158160851	0.76163279616074	0.316119558880401	2.40931879969152	0.0159823302836621	0.11001316237151	C16orf91
1648	ENSG00000127995	161.535870106007	-0.861122090793172	0.357657816650271	-2.40767026667617	0.0160546739077044	0.11044407651192	CASD1
1649	ENSG00000070950	61.3797410651492	-1.00361952466616	0.416951076517553	-2.4070438504406	0.0160822387129089	0.110452822373995	RAD18
1650	ENSG00000140396	176.579957331257	-0.977507313966887	0.406132782821362	-2.40686631395832	0.0160900585865154	0.110452822373995	NCOA2
1651	ENSG00000183648	485.876818421007	0.960109875358516	0.398834017238708	2.40729184036445	0.0160713211992513	0.110452822373995	NDUFB1
1652	ENSG00000184557	901.334682738241	1.12753383371116	0.468486958934773	2.40675607337055	0.016094915988519	0.110452822373995	SOCS3
1653	ENSG00000164366	91.4068220343609	0.911331159283293	0.378730089444603	2.4062813720973	0.0161158469237385	0.110462730697959	CCDC127
1654	ENSG00000169021	735.435159443653	0.932284143854714	0.387415726452081	2.40641791285163	0.0161098240019609	0.110462730697959	UQCRFS1
1655	ENSG00000047932	304.901422094008	-0.785670576599016	0.326717160789733	-2.40474229973079	0.0161838736511362	0.110660061241753	GOPC
1656	ENSG00000088827	207.43189192948	1.54152219514223	0.641091842856988	2.4045262973126	0.0161934410867133	0.110660061241753	SIGLEC1
1657	ENSG00000113971	105.382844114844	-1.24578982768122	0.518022474498564	-2.40489532599358	0.0161770986370254	0.110660061241753	NPHP3
1658	ENSG00000119986	29.1631011249712	1.17977142356458	0.490608434864289	2.4047108441805	0.0161852666085906	0.110660061241753	AVPI1
1659	ENSG00000163541	501.888056313534	0.796467383427278	0.331131445870348	2.40529068851748	0.0161596060775484	0.110660061241753	SUCLG1
1660	ENSG00000138593	106.193710166135	-0.932543963505226	0.387900879272055	-2.4040779831571	0.0162133142158227	0.110662458317147	SECISBP2L
1661	ENSG00000189091	1518.78202315859	0.847980161005181	0.352706081771573	2.40421190569197	0.016207375376412	0.110662458317147	SF3B3
1662	ENSG00000009694	58.643554661559	-1.43816832298351	0.598497059777265	-2.40296639639087	0.0162626817609749	0.110830974415265	TENM1
1663	ENSG00000086504	472.243746797266	0.767959331245093	0.319597501962998	2.40289528712901	0.0162658443402683	0.110830974415265	MRPL28
1664	ENSG00000124222	846.89405022759	-0.973424251063638	0.40511037002104	-2.40286184481795	0.0162673318714829	0.110830974415265	STX16
1665	ENSG00000164530	282.98316977243	1.34551724040308	0.560257281862119	2.40160598347068	0.0163232798341349	0.1111453594472	PI16
1666	ENSG00000100632	926.135570972357	0.689436328770881	0.287222040910176	2.40036010671789	0.0163789499756518	0.111411822555497	ERH
1667	ENSG00000168653	1163.70907778101	0.876464539909524	0.365149370639374	2.40029043011862	0.0163820682896722	0.111411822555497	NDUFS5
1668	ENSG00000251114	82.5432702443642	1.55212142690366	0.646826318639796	2.39959535067713	0.0164132045151572	0.111556654429459	NA
1669	ENSG00000164062	1160.25943697147	0.758189461472498	0.316122907864348	2.398400883361	0.0164668323667151	0.111854091396913	APEH
1670	ENSG00000081307	234.294051190237	-0.770771913337181	0.321438936845301	-2.39787973697826	0.0164902783969623	0.111925790704734	UBA5
1671	ENSG00000179029	98.2459440661872	0.727638317699164	0.303469980461436	2.39772750040306	0.0164971329511873	0.111925790704734	TMEM107
1672	ENSG00000145075	71.2543708275549	-1.2400412139614	0.517471560722666	-2.3963465977331	0.0165594234177932	0.112281210100193	CCDC39
1673	ENSG00000176476	509.962129764584	0.698820528788178	0.291704858944104	2.39564240142495	0.0165912681217819	0.112429890434335	SGF29
1674	ENSG00000121031	812.81634390316	-0.803227087270094	0.335569577598058	-2.39362308412889	0.0166828827748011	0.112915726577863	NA
1675	ENSG00000165060	139.560647063732	0.694601317594845	0.290184840484289	2.39365128941824	0.0166816000729396	0.112915726577863	FXN
1676	ENSG00000087086	9770.25954963282	0.826967845212206	0.345595741480814	2.3928762596113	0.0167168778954025	0.113039865860614	FTL
1677	ENSG00000131652	417.882860665306	0.678807858793699	0.283689786149728	2.39278215830947	0.016721165656545	0.113039865860614	THOC6
1678	ENSG00000167862	211.005299669658	0.682986755026544	0.285571199725364	2.39165138390488	0.0167727653818935	0.113321121057525	MRPL58
1679	ENSG00000175066	43.8412236603911	-1.23051314310134	0.51458634995024	-2.39126658377225	0.016790356510249	0.113372407240437	GK5
1680	ENSG00000119574	212.795067449495	1.04122406506891	0.435643396364502	2.39008343465791	0.0168445456397815	0.113535442281928	ZBTB45
1681	ENSG00000130024	333.328086454793	-0.586277831362093	0.245279921472261	-2.39023980374356	0.0168373750241311	0.113535442281928	PHF10
1682	ENSG00000152926	25.345577781901	-1.56609993787077	0.655140257818138	-2.39048038825529	0.0168263477751209	0.113535442281928	ZNF117
1683	ENSG00000090266	709.161343880369	0.845940284591184	0.354012177281929	2.38957962148712	0.0168676672303434	0.113623733446466	NDUFB2
1684	ENSG00000130755	2877.05806661492	0.746076929059165	0.312314299755488	2.3888657344325	0.0169004774816999	0.113642178653637	GMFG
1685	ENSG00000165156	57.5600842138546	-1.04575636917102	0.437752540063254	-2.38892130476254	0.0168979214601941	0.113642178653637	ZHX1
1686	ENSG00000171148	1336.59399975344	0.851926019965802	0.356595544854341	2.38905402004893	0.0168918184400449	0.113642178653637	TADA3
1687	ENSG00000103254	290.757788565085	0.740566152954288	0.310085109967304	2.38826737934103	0.0169280210208747	0.113692520327995	ANTKMT
1688	ENSG00000145990	65.8511578729028	-1.08996551146864	0.456366005801033	-2.38835824231799	0.0169238358721876	0.113692520327995	GFOD1
1689	ENSG00000152778	137.481586828737	0.756765367356328	0.316949494499635	2.38765286106869	0.0169563495846796	0.113815355382779	IFIT5
1690	ENSG00000178096	153.943405150203	0.738798635978187	0.309497441805713	2.38709125241161	0.0169822754545811	0.113921927117506	BOLA1
1691	ENSG00000137133	161.786052366768	0.671728801834344	0.281571132304186	2.38564513463214	0.0170491936112352	0.114294002934541	HINT2
1692	ENSG00000148019	175.813589990619	-0.938211838319001	0.393304817320903	-2.3854572763941	0.0170579035869492	0.114294002934541	CEP78
1693	ENSG00000165240	69.6469661540673	-0.685311444944511	0.287515105536735	-2.38356674744155	0.0171457748229512	0.114814913861664	ATP7A
1694	ENSG00000143570	475.164631339787	0.865006138405576	0.363006825723674	2.38289221333824	0.0171772229551935	0.114957601324102	SLC39A1
1695	ENSG00000172292	137.589991740444	-0.794521877649164	0.333536546174877	-2.38211340484585	0.0172135954963365	0.115078749269043	CERS6
1696	ENSG00000180488	124.687683945149	-0.721665775331171	0.302957422838841	-2.38206995745097	0.0172156265996557	0.115078749269043	MIGA1
1697	ENSG00000183207	517.963569621289	0.763879915366424	0.320743571521755	2.381590726019	0.0172380439323557	0.115160697737841	RUVBL2
1698	ENSG00000140464	953.873216803404	0.89960616056522	0.377836263070458	2.38094182187448	0.0172684389652732	0.115295814222204	PML
1699	ENSG00000131116	397.346410464521	0.640119223532427	0.268937981981086	2.38017411604377	0.0173044594309163	0.115307863243745	ZNF428
1700	ENSG00000140365	264.36920715049	0.737913068385879	0.309993082902749	2.38041785150857	0.0172930163226548	0.115307863243745	COMMD4
1701	ENSG00000172922	775.92654781205	0.499446900507622	0.209848428216315	2.38003641367657	0.0173109273388775	0.115307863243745	RNASEH2C
1702	ENSG00000221857	36.1536259254762	1.13215169772078	0.475636705824274	2.38028664284597	0.0172991755980542	0.115307863243745
1703	ENSG00000206527	218.785767197084	-0.767972933546498	0.32288196083442	-2.37849439331276	0.0173835012814119	0.115723284807614	HACD2
1704	ENSG00000069702	135.285849014308	-1.10465948215778	0.464574120479886	-2.37778953553572	0.017416763600255	0.115731621160335	TGFBR3
1705	ENSG00000115839	353.560299785405	-0.485468050276713	0.204183835034777	-2.3776027626968	0.0174255867796323	0.115731621160335	RAB3GAP1
1706	ENSG00000138073	608.215348821963	0.606930831451312	0.255217780270179	2.37808992307981	0.0174025814600441	0.115731621160335	PREB
1707	ENSG00000168883	609.066450286228	0.62036887888727	0.260887204584165	2.37791991322876	0.0174106068586665	0.115731621160335	USP39
1708	ENSG00000168765	40.6133225656524	1.36999177426896	0.576281991193832	2.37729409421742	0.0174401769197985	0.115760705936625	GSTM4
1709	ENSG00000140553	1076.5201203625	0.888048305105839	0.373597615299647	2.37701813057231	0.0174532302358783	0.115779561839761	UNC45A
1710	ENSG00000128185	503.603553983148	0.787275491966276	0.331243093642875	2.37673028381707	0.0174668547598711	0.115802182697462	DGCR6L
1711	ENSG00000153933	201.318943248591	-0.915503857985487	0.385269746041596	-2.37626719302959	0.017488793602069	0.115812180529589	DGKE
1712	ENSG00000196597	28.3132363154511	-1.18297369066065	0.497794427193937	-2.37643016079762	0.0174810702801299	0.115812180529589	ZNF782
1713	ENSG00000104805	2677.42642099311	0.82404403346002	0.346845981879507	2.37582119012782	0.0175099457433699	0.115816951512593	NUCB1
1714	ENSG00000124177	476.461600517926	-0.743914351359185	0.313094727442374	-2.37600408488547	0.0175012690620777	0.115816951512593	CHD6
1715	ENSG00000186566	261.777345071348	-0.802805464959282	0.338048518171474	-2.37482320378657	0.017557357520496	0.116062835107792	GPATCH8
1716	ENSG00000205643	122.31188842953	0.712908634355874	0.300234968969445	2.37450233329891	0.0175726251460787	0.116096067180125	CDPF1
1717	ENSG00000101945	196.160048983018	0.774266789591574	0.326137838745055	2.37404771114837	0.017594276854934	0.116103793192309	SUV39H1
1718	ENSG00000138468	330.382753156472	-0.936047171004744	0.394277599225625	-2.37408154265718	0.0175926647998689	0.116103793192309	SENP7
1719	ENSG00000006712	634.744485931119	0.636463059130065	0.268331981912453	2.37192396744462	0.0176957317513269	0.116574797927034	PAF1
1720	ENSG00000189043	1057.41792087725	0.947511964492822	0.399472491678572	2.37190791413798	0.0176965005938454	0.116574797927034	NDUFA4
1721	ENSG00000251247	22.0279614954602	-1.2372553306351	0.521570750752173	-2.37217161593286	0.0176838748077631	0.116574797927034	ZNF345
1722	ENSG00000088356	155.132860522984	0.810455474598456	0.341810420302048	2.37106719532506	0.0177368061539778	0.116577449229027	PDRG1
1723	ENSG00000111679	4331.10394551143	0.575533610263752	0.242734506011216	2.37104159487386	0.0177380347464119	0.116577449229027	PTPN6
1724	ENSG00000127666	370.933868603622	1.21028167969765	0.51042856460278	2.37110883604155	0.0177348079317306	0.116577449229027	TICAM1
1725	ENSG00000168273	55.3434777069944	0.917650996405407	0.386945877637143	2.3715228651846	0.0177149505539659	0.116577449229027	SMIM4
1726	ENSG00000030419	162.481505170848	-0.939449400455492	0.396258198592771	-2.37080116901493	0.0177495766744554	0.116585718863442	IKZF2
1727	ENSG00000100580	20.6322719591487	-1.16830653785697	0.49317937599217	-2.36892821299876	0.0178397157006841	0.116593693342963	TMED8
1728	ENSG00000102081	135.777550373765	-0.864185218840163	0.364661653480164	-2.36982751159266	0.017796385572458	0.116593693342963	FMR1
1729	ENSG00000107771	495.387509943591	-0.889516386099704	0.375460994094276	-2.36913128152096	0.0178299233537704	0.116593693342963	CCSER2
1730	ENSG00000127946	125.664319865973	-0.840740252535557	0.354881786617046	-2.36907129145741	0.0178328156974527	0.116593693342963	HIP1
1731	ENSG00000134186	460.489504397719	-0.902500797806768	0.380986429298688	-2.36885287349493	0.0178433499117968	0.116593693342963	PRPF38B
1732	ENSG00000134884	2611.70319431149	-0.768347273473168	0.324184923594649	-2.37008946916324	0.0177837812528178	0.116593693342963	ARGLU1
1733	ENSG00000159720	899.468911724889	0.951421411151284	0.401609010015535	2.36902406924208	0.0178350927449296	0.116593693342963	ATP6V0D1
1734	ENSG00000173473	911.003931427686	-0.555342854802572	0.23429951150386	-2.3702262597053	0.017777202564606	0.116593693342963	SMARCC1
1735	ENSG00000175575	112.670895583918	0.644281690864845	0.271957179358194	2.36905564466185	0.0178335701551487	0.116593693342963	PAAF1
1736	ENSG00000144843	88.4064999815715	0.942345261629169	0.397901300796628	2.36828896950707	0.017870571997169	0.116704305721144	ADPRH
1737	ENSG00000165733	302.118919748953	-0.671046914000093	0.28345156630496	-2.36741296845799	0.0179129325248416	0.116846326832065	BMS1
1738	ENSG00000184384	212.05591786501	-0.922556256934947	0.389668489145612	-2.36754133996759	0.0179067194054244	0.116846326832065	MAML2
1739	ENSG00000110721	61.7160898387081	-0.964530026819234	0.407556448277268	-2.36661701930194	0.0179514982559767	0.116963296395407	CHKA
1740	ENSG00000116133	137.506274880446	1.20816105046733	0.510475522857835	2.3667364964016	0.017945704655569	0.116963296395407	DHCR24
1741	ENSG00000100485	254.590058886933	-0.89564296667753	0.378495222200143	-2.36632568694335	0.0179656322111716	0.116988151854137	SOS2
1742	ENSG00000184164	438.382934029761	0.63733025688594	0.2694202396532	2.36556191066535	0.0180027330153744	0.117162447873306	CRELD2
1743	ENSG00000115806	634.068625408461	0.553634881430526	0.234064020925471	2.36531389677703	0.0180147948362767	0.117173682764698	GORASP2
1744	ENSG00000100941	1023.41981665774	-1.09331075309525	0.462506934425605	-2.36387969934559	0.0180846840077479	0.117560815708622	PNN
1745	ENSG00000198171	485.853195859939	0.706344481187605	0.299000711501737	2.36235050291344	0.0181594639929829	0.117925435665889	DDRGK1
1746	ENSG00000230099	112.934489362919	0.959302726131488	0.406087178061779	2.36230735161391	0.0181615780782078	0.117925435665889	TRBV5-4
1747	ENSG00000165861	214.593661964985	0.773909575463824	0.327722996971365	2.3614747290116	0.018202412468166	0.118122925101086	ZFYVE1
1748	ENSG00000213079	516.190021807678	-0.618851181350383	0.262108538882297	-2.36104929655987	0.0182233080077764	0.118190871215195	SCAF8
1749	ENSG00000075415	2251.63728529177	0.613344813077677	0.259815782881016	2.36069112613748	0.0182409161867358	0.118237430994296	SLC25A3
1750	ENSG00000119705	156.591489222738	0.999026404275088	0.423309820413685	2.36003597388498	0.0182731629714727	0.118305783004202	SLIRP
1751	ENSG00000182199	395.057590486726	1.00687895132045	0.426672362001586	2.35984104195786	0.0182827672067886	0.118305783004202	SHMT2
1752	ENSG00000211706	36.4485301286184	1.46077236128458	0.61891498841959	2.36021487379824	0.0182643525158868	0.118305783004202	TRBV6-1
1753	ENSG00000111670	493.799175908736	-0.823480561639611	0.349222131279577	-2.35804231141456	0.0183715988373917	0.118474866905296	GNPTAB
1754	ENSG00000119431	315.517477239555	0.765273881982475	0.324451595502308	2.35866888186417	0.018340612406999	0.118474866905296	HDHD3
1755	ENSG00000131634	1630.80343458429	1.0436705092937	0.442564208173689	2.35823523461278	0.0183620531297575	0.118474866905296	TMEM204
1756	ENSG00000141076	311.557333155299	0.606902532589888	0.257375448666002	2.35804361191215	0.0183715344751229	0.118474866905296	UTP4
1757	ENSG00000170160	20.7453620338836	-1.42357223785332	0.603512503655044	-2.35881150635945	0.0183335654473455	0.118474866905296	CCDC144A
1758	ENSG00000230329	87.7275461619251	-1.22336208078813	0.518770071617744	-2.35819710449597	0.0183639394374828	0.118474866905296	NA
1759	ENSG00000083845	11458.8798059338	0.940320039189585	0.398913183759348	2.35720471890157	0.0184130927271583	0.118674947269922	RPS5
1760	ENSG00000071462	268.682125449774	0.564060282303889	0.239363634712992	2.35649948656663	0.018448093149429	0.118698088555662	BUD23
1761	ENSG00000131508	1148.30365566584	0.481897654324595	0.204481963854773	2.35667559739816	0.0184393473829425	0.118698088555662	UBE2D2
1762	ENSG00000169241	239.791950458194	0.627946601857218	0.266467884416913	2.35655641290993	0.0184452657570432	0.118698088555662	SLC50A1
1763	ENSG00000165637	288.437763711295	0.632689366367496	0.268539237780439	2.35604067248001	0.0184708951763354	0.118777390025022	VDAC2
1764	ENSG00000067248	204.484885070311	-0.920033841749893	0.390592071112489	-2.3554851974579	0.0184985340389018	0.118887687301037	DHX29
1765	ENSG00000117394	567.064954682989	0.801599489271292	0.340397077622569	2.35489533244496	0.0185279236674112	0.118913976281117	SLC2A1
1766	ENSG00000136448	1328.70317135982	0.545059221134142	0.231449638561244	2.35497978965265	0.0185237131388922	0.118913976281117	NMT1
1767	ENSG00000144785	521.884150249509	0.649323134588506	0.275747814606089	2.3547716434891	0.0185340915664403	0.118913976281117
1768	ENSG00000119714	211.115015463366	0.984365550184898	0.418240139642338	2.35358937816606	0.0185931373783385	0.11922533849447	GPR68
1769	ENSG00000119655	1092.88744674923	1.05281536274678	0.447719990552863	2.35150403145217	0.0186976870076045	0.119760269833453	NPC2
1770	ENSG00000171105	58.1954985001952	-1.1881345204383	0.505243380316458	-2.35160828766151	0.0186924478963053	0.119760269833453	INSR
1771	ENSG00000115541	466.734171214734	0.665295783384231	0.283068691861554	2.35029801073734	0.018758385731203	0.120081207811772	HSPE1
1772	ENSG00000111911	132.913042421846	-0.73958231154628	0.314916545039828	-2.3485025578848	0.0188490697334961	0.12029578036311	HINT3
1773	ENSG00000125457	379.015359173906	0.699545451121479	0.297869336596104	2.3484976973982	0.0188493157444487	0.12029578036311	MIF4GD
1774	ENSG00000159111	209.923147921508	0.718382895091114	0.30583216578415	2.34894486408645	0.01882669439136	0.12029578036311	MRPL10
1775	ENSG00000159199	148.28652064219	0.619819916475296	0.263874188814324	2.34892211042072	0.0188278448844762	0.12029578036311	ATP5MC1
1776	ENSG00000177409	452.419737483661	-0.772252046816673	0.328845405504515	-2.3483741414355	0.0188555704070959	0.12029578036311	SAMD9L
1777	ENSG00000185068	190.578946826324	0.792525197467669	0.337450550622945	2.34856691152123	0.0188458127730212	0.12029578036311	NA
1778	ENSG00000143811	1064.40874247855	0.766969632129423	0.326709018690505	2.34756186163315	0.0188967349290713	0.120490598363825	PYCR2
1779	ENSG00000127838	419.059471346029	0.493570113748636	0.210288196725083	2.34711277872574	0.0189195271652073	0.120568116622797	PNKD
1780	ENSG00000087095	94.3760652741884	-0.651526200853676	0.277714594651976	-2.34602794883773	0.0189746845753825	0.12081071246388	NLK
1781	ENSG00000115159	119.375686164335	-0.732217416745202	0.312120453457122	-2.34594499858944	0.0189789079031639	0.12081071246388	GPD2
1782	ENSG00000178163	156.948592246513	-0.785404152094613	0.334895347815576	-2.34522264109541	0.0190157207608467	0.120977119116565	ZNF518B
1783	ENSG00000015285	2654.11936122023	0.576162015936246	0.245781089131613	2.34420808359148	0.0190675301616119	0.121238692900838	WAS
1784	ENSG00000136710	581.034642888484	0.626393711537575	0.267257132743063	2.34378669376724	0.0190890851044249	0.12130771178748	CCDC115
1785	ENSG00000092199	4572.56592014865	0.702945871892593	0.300021576923544	2.34298439165836	0.0191301833773039	0.121500778122406	HNRNPC
1786	ENSG00000166046	162.599506817863	-0.733705609685782	0.313280864476285	-2.34200582570635	0.0191804155315758	0.121751607436436	TCP11L2
1787	ENSG00000074319	268.5238292975	0.603155949131987	0.257657342944434	2.34092280173075	0.0192361441429979	0.122037026384537	TSG101
1788	ENSG00000167552	510.115417885363	0.618372011298364	0.264185375168306	2.34067465280549	0.0192489329251087	0.122049861617426	TUBA1A
1789	ENSG00000089682	57.267391047079	-1.18859458578836	0.508027290763314	-2.33962743222413	0.0193029851263414	0.122296290842079	RBM41
1790	ENSG00000198561	50.9200560953739	-0.958644645184169	0.409764082223111	-2.33950384324363	0.0193093729035301	0.122296290842079	CTNND1
1791	ENSG00000011295	113.014550104185	-0.639832706007584	0.273597635008467	-2.33859004661273	0.0193566604295326	0.122527336286774	TTC19
1792	ENSG00000060558	211.146271016371	0.833225784704175	0.356458220099292	2.33751317187208	0.0194125168549064	0.122607077205612	GNA15
1793	ENSG00000100097	2212.75036037038	1.17965752684332	0.504593226310743	2.33783861005866	0.0193956218683901	0.122607077205612	LGALS1
1794	ENSG00000149357	890.028227601864	0.705035277272013	0.301599384393478	2.33765489505177	0.0194051577757487	0.122607077205612	LAMTOR1
1795	ENSG00000179091	803.419365193282	0.626949659371091	0.268205624749801	2.33757088411531	0.0194095198104548	0.122607077205612	CYC1
1796	ENSG00000100902	919.522906783365	0.91897092559798	0.393464256058575	2.33558934883572	0.019512654239492	0.12317091376009	PSMA6
1797	ENSG00000114767	246.884010191328	0.773778837082243	0.331486457354704	2.33426983188719	0.0195815973634957	0.123492899606613	RRP9
1798	ENSG00000167377	104.769932919826	-0.971435032713115	0.416175391398469	-2.33419623742964	0.0195854488394364	0.123492899606613	ZNF23
1799	ENSG00000076043	258.106239483509	0.642196848925436	0.275248911242275	2.33314946107152	0.0196403022822297	0.123632485826562	REXO2
1800	ENSG00000104093	213.267732714216	-1.47282494760086	0.631240948091487	-2.33322149339938	0.019636523331339	0.123632485826562	DMXL2
1801	ENSG00000166432	97.0951976445987	-1.47124669049384	0.630528320750245	-2.33335544507065	0.019629497664158	0.123632485826562	ZMAT1
1802	ENSG00000168884	694.19035414212	0.729377762096125	0.312658313617725	2.3328270201953	0.0196572259210441	0.123670349759643	TNIP2
1803	ENSG00000083223	326.379085905223	-0.962943598876407	0.412971831872593	-2.33174159726586	0.0197142890855583	0.123686162348077	TUT7
1804	ENSG00000119013	245.398014136002	0.888958665522257	0.381168401187007	2.33219401911052	0.0196904866767679	0.123686162348077	NDUFB3
1805	ENSG00000164167	262.165386446408	0.842215916755448	0.361136551610622	2.33212593131123	0.019694067245357	0.123686162348077	LSM6
1806	ENSG00000182504	108.231900031028	-1.04635686753221	0.448591319116642	-2.33253926891113	0.0196723395942834	0.123686162348077	CEP97
1807	ENSG00000187266	31.6988842293697	0.988349795158551	0.423836891152375	2.3319107321482	0.019705387774833	0.123686162348077	EPOR
1808	ENSG00000162722	119.334803128679	-1.20048491455976	0.515000631047675	-2.33103581274763	0.0197514713568099	0.123782438237786	TRIM58
1809	ENSG00000186275	52.7672323147388	-0.735005126312015	0.315308583132889	-2.33106602747392	0.0197498783251862	0.123782438237786	NA
1810	ENSG00000156411	699.781163530258	0.864046319511442	0.370808106358592	2.33017106340135	0.0197971117109555	0.12399992014757	ATP5MPL
1811	ENSG00000145675	901.677345909065	-0.827392040635692	0.355168088102477	-2.32957877791364	0.0198284248848607	0.124111799296413	PIK3R1
1812	ENSG00000185262	3098.76827659627	0.811362381383079	0.348311021038795	2.32941920403004	0.0198368686888154	0.124111799296413	UBALD2
1813	ENSG00000175792	458.116767324641	0.905170353519267	0.388672114948486	2.32887906980215	0.0198654730309438	0.124189252030589	RUVBL1
1814	ENSG00000198825	45.8005470871015	-0.835020328764163	0.358566828726498	-2.32877182680244	0.0198711566713848	0.124189252030589	INPP5F
1815	ENSG00000103194	697.736701646592	0.501431151874044	0.215462071057488	2.32723629459709	0.0199526922882673	0.124630122574152	USP10
1816	ENSG00000173230	428.423653500894	-0.964550523698592	0.414561049607319	-2.32667908529331	0.0199823518214673	0.12467799812877	GOLGB1
1817	ENSG00000232112	885.529208291969	0.60455897900268	0.25983400951859	2.32671227343481	0.0199805841822448	0.12467799812877	TMA7
1818	ENSG00000163481	204.682244899871	0.688630354762129	0.296016022063427	2.32632798036377	0.0200010604427586	0.124726084840239	RNF25
1819	ENSG00000120694	390.218042638176	-0.633131799159335	0.272233671156442	-2.32569247025839	0.020034962473939	0.124800203058817	HSPH1
1820	ENSG00000173065	179.659348990861	1.07962801891383	0.464185434614152	2.32585501053313	0.0200262868025006	0.124800203058817	FAM222B
1821	ENSG00000135148	746.641343021918	0.604434796859384	0.259932057878342	2.3253568713032	0.0200528856214085	0.124843253316809	TRAFD1
1822	ENSG00000090612	127.547632777015	-0.826754893226733	0.355685297538015	-2.3243999652203	0.0201040674334423	0.125093201148702	ZNF268
1823	ENSG00000124406	370.750128537842	-1.13858039080473	0.490279234300944	-2.32231004527075	0.0202162470437341	0.125722212141971	ATP8A1
1824	ENSG00000085117	1206.01303432159	1.05089438844953	0.452726197433708	2.32125817857803	0.0202729139165268	0.125793354009452	CD82
1825	ENSG00000125347	2724.13613965141	0.784333743884283	0.337822921085891	2.32173039461957	0.0202474572559048	0.125793354009452	IRF1
1826	ENSG00000174652	614.422511689064	-0.842393813075792	0.362892630047273	-2.32133072795128	0.0202690010430079	0.125793354009452	ZNF266
1827	ENSG00000175073	358.536149777916	-0.742349828278349	0.319831120491215	-2.32106815352491	0.0202831658401057	0.125793354009452	VCPIP1
1828	ENSG00000186448	113.659771095025	-0.777834839143504	0.335094671756771	-2.32123905481881	0.0202739454459498	0.125793354009452	ZNF197
1829	ENSG00000081692	151.090570648457	0.885714560645318	0.382028475116729	2.31845168184044	0.0204247860452965	0.126395087006292	JMJD4
1830	ENSG00000130958	271.155250239006	0.545636450870162	0.235326295846375	2.31863782544031	0.0204146823403344	0.126395087006292	SLC35D2
1831	ENSG00000146670	47.2291468121232	1.24812713845548	0.538242509056088	2.31889365379987	0.0204008033233402	0.126395087006292	CDCA5
1832	ENSG00000150054	185.723691639407	-0.816987971504693	0.35233989332277	-2.31874955685552	0.0204086197549159	0.126395087006292	MPP7
1833	ENSG00000154027	242.515365617586	-1.04431304439883	0.450528306709207	-2.31797431781103	0.0204507168672191	0.126486512342424	AK5
1834	ENSG00000114166	597.46914780641	-0.623208637937668	0.268910682341332	-2.31753023907998	0.0204748653786579	0.126566820500461	KAT2B
1835	ENSG00000105568	879.292350486221	0.92025407445668	0.397208168689564	2.31680551156011	0.0205143286741288	0.126741658952914	PPP2R1A
1836	ENSG00000102531	331.560374127089	-0.81800311168868	0.353227638748517	-2.31579588332006	0.0205694161193187	0.12694364210382	FNDC3A
1837	ENSG00000197756	18666.0504144127	0.770272121149716	0.332609027358516	2.31584851219161	0.0205665413935641	0.12694364210382	RPL37A
1838	ENSG00000213024	1196.64420731388	0.69748864021525	0.3012172112498	2.31556701996295	0.0205819213060376	0.126951709383323	NUP62
1839	ENSG00000103653	4218.86965490783	0.80509831214601	0.347853800808057	2.31447323638777	0.0206417776786205	0.127182518229631	CSK
1840	ENSG00000105327	311.085809961367	0.946111659738946	0.40877352282388	2.31451306631369	0.0206395953599735	0.127182518229631	BBC3
1841	ENSG00000023330	252.309508223651	0.988560469273598	0.427221980871158	2.31392698301198	0.0206717277154412	0.127248225838025	ALAS1
1842	ENSG00000130733	266.069339964024	0.720620698216615	0.311448396551963	2.31377238153924	0.0206802110969894	0.127248225838025	YIPF2
1843	ENSG00000170074	185.186365836378	-1.61496765123617	0.69801279347939	-2.31366483010437	0.0206861145117298	0.127248225838025	FAM153A
1844	ENSG00000180787	89.8290935897555	-0.797188518726637	0.344609523288989	-2.31330960072777	0.020705623217865	0.127299159664281	ZFP3
1845	ENSG00000049656	997.823524909792	0.852385290616664	0.368608707682289	2.3124393777245	0.0207534824523531	0.127524244207223	CLPTM1L
1846	ENSG00000129422	56.4210710509354	-1.09027791565454	0.471633999976272	-2.31170338802841	0.0207940345627868	0.127566000994758	MTUS1
1847	ENSG00000141510	271.924940104366	0.950313971061877	0.41107858909903	2.31175740177736	0.0207910561260947	0.127566000994758	TP53
1848	ENSG00000157379	251.456294637187	0.58858216080456	0.254607633152094	2.31172236872004	0.0207929878834005	0.127566000994758	DHRS1
1849	ENSG00000118620	73.2395398019173	-0.870191187905633	0.376548313731562	-2.31096822418912	0.0208346101069992	0.127743540674785	ZNF430
1850	ENSG00000172057	1723.60603986195	0.683190300245421	0.295654704485615	2.31077094286069	0.0208455102979935	0.127743540674785	ORMDL3
1851	ENSG00000137193	4249.90022028978	0.916391032017602	0.396673824109989	2.31018780751085	0.0208777587666177	0.127802997374268	PIM1
1852	ENSG00000144645	49.5613918723784	-1.30088339014105	0.563078206023845	-2.31030676773513	0.0208711765170113	0.127802997374268	OSBPL10
1853	ENSG00000076662	4843.51915650127	0.800694052447581	0.346702408364221	2.30945627469201	0.0209182753719314	0.127945401499394	ICAM3
1854	ENSG00000120868	296.015463832958	-0.764456917414874	0.331039112573249	-2.30926464088356	0.0209289005034746	0.127945401499394	APAF1
1855	ENSG00000133313	1222.4014622577	0.578761159741435	0.250681591097622	2.30875014478446	0.0209574499942114	0.127945401499394	CNDP2
1856	ENSG00000162777	1541.22724507393	0.861942236822502	0.373323044571659	2.30883747830641	0.0209526014495437	0.127945401499394	DENND2D
1857	ENSG00000166997	231.297641783379	0.611256948940541	0.264742898401808	2.30887004951052	0.0209507934258181	0.127945401499394	CNPY4
1858	ENSG00000166228	82.4503980451231	0.754397067814078	0.326854562007726	2.30805121146281	0.0209962883083314	0.128113520210739	PCBD1
1859	ENSG00000055917	997.931547835899	-0.598056203265692	0.259238272628918	-2.30697495860023	0.021056216153187	0.128410071290307	PUM2
1860	ENSG00000079819	96.9785997095491	-0.914454840549344	0.3966202213	-2.30561830042866	0.0211319698037079	0.128471697717836	EPB41L2
1861	ENSG00000117419	298.029535381497	0.525796077772228	0.228052275905587	2.30559452074886	0.0211332997381019	0.128471697717836	ERI3
1862	ENSG00000131051	945.147672981119	-0.722046572380265	0.313173996706611	-2.30557638875968	0.0211343138611417	0.128471697717836	RBM39
1863	ENSG00000172354	2940.41452491804	0.705392482475189	0.3058755374241	2.30614219239493	0.0211026884086567	0.128471697717836	GNB2
1864	ENSG00000179195	416.594781822911	-0.631807351415806	0.273966178467203	-2.30615090866568	0.0211022015375348	0.128471697717836	ZNF664
1865	ENSG00000203896	3666.29440536893	0.76869171284844	0.333300052157608	2.30630540821202	0.0210935731671808	0.128471697717836	LIME1
1866	ENSG00000119673	62.0211029245902	1.1221621740693	0.486768032705252	2.30533251707757	0.0211479577365758	0.128485743225916	ACOT2
1867	ENSG00000118007	254.864594037341	-0.837694747355055	0.363516369442477	-2.30442097735467	0.0211990235652944	0.128727011333553	STAG1
1868	ENSG00000166398	494.86443599708	-0.650014892977513	0.282108587927745	-2.30413011440828	0.0212153407356349	0.128757129507437	GARRE1
1869	ENSG00000102144	3216.36279586193	0.880701172363737	0.382343619366198	2.30342845481155	0.0212547482934684	0.128927277369209	PGK1
1870	ENSG00000162585	677.786631417766	0.610056782759497	0.264872577990892	2.30320853667409	0.0212671127504501	0.12893329264805	FAAP20
1871	ENSG00000171224	79.160373382375	0.893971080422976	0.388235975301086	2.30264874276445	0.0212986143158939	0.129041174095599	FAM241B
1872	ENSG00000223722	24.6206975138982	1.5559875778931	0.675785339062747	2.30248791731871	0.0213076720390722	0.129041174095599	IFITM3P2
1873	ENSG00000215845	454.136477028019	0.75953684239964	0.329913344113202	2.30223134635931	0.0213221291152147	0.129059785253171	TSTD1
1874	ENSG00000008283	532.064583515061	0.919390143058259	0.399520063814276	2.30123647428544	0.0213782682684407	0.129192658507096	CYB561
1875	ENSG00000102178	575.127512155733	0.962831378505617	0.418361701902782	2.30143288481353	0.02136717492764	0.129192658507096	UBL4A
1876	ENSG00000123080	63.6385352653814	0.858971705282492	0.37323237487151	2.30143943321692	0.0213668051577134	0.129192658507096	CDKN2C
1877	ENSG00000177628	185.415742214837	1.08659517657773	0.47231096348897	2.30059274625138	0.021414661435147	0.129343642349633	GBA
1878	ENSG00000132394	389.898193872843	0.680086540047615	0.295708115406215	2.29985754402912	0.0214562920769754	0.129457149162677	EEFSEC
1879	ENSG00000198000	145.284722761413	-0.805691478603098	0.350298691361868	-2.3000128132674	0.0214474941302299	0.129457149162677	NOL8
1880	ENSG00000170310	134.279301452427	0.669678837786391	0.291387338376339	2.29824274972947	0.0215479768380401	0.129941177347266	STX8
1881	ENSG00000130810	396.397444395833	0.970194386474032	0.422183390125336	2.29804016256065	0.021559503373812	0.129941568181237	PPAN
1882	ENSG00000015676	842.917061642185	0.941717546250088	0.410292860358081	2.29523259417239	0.0217197981977884	0.129998592509242	NUDCD3
1883	ENSG00000022277	872.212642590819	0.643059984432789	0.280217133443761	2.29486318887724	0.0217409659872561	0.129998592509242	RTF2
1884	ENSG00000039319	91.6057401871486	-1.03438607890446	0.450285605806318	-2.29717775910737	0.0216086313432984	0.129998592509242	ZFYVE16
1885	ENSG00000075711	338.553872228036	-0.797744127142711	0.347600152013832	-2.2950051158521	0.0217328311158519	0.129998592509242	DLG1
1886	ENSG00000090273	816.293818644404	0.590605914342763	0.257189443141307	2.29638474709192	0.0216538923132433	0.129998592509242	NUDC
1887	ENSG00000100601	73.1852822680421	0.642222583216014	0.279831225981069	2.29503544847229	0.0217310928755041	0.129998592509242	ALKBH1
1888	ENSG00000101104	241.439644001918	-0.882805159371074	0.384607713822653	-2.2953391927499	0.0217136931853164	0.129998592509242	PABPC1L
1889	ENSG00000104872	716.757800911173	0.556614030370342	0.242508119441647	2.29523873943642	0.0217194462114895	0.129998592509242	PIH1D1
1890	ENSG00000122224	1016.21412820529	0.620412480920986	0.270278466366462	2.29545656841114	0.0217069726856573	0.129998592509242	LY9
1891	ENSG00000147408	154.16873951752	-0.882776514433572	0.384244387736807	-2.29743502470683	0.0215939656739761	0.129998592509242	CSGALNACT1
1892	ENSG00000163686	59.8675823435162	0.844683282185658	0.367665870701237	2.29742097240253	0.0215947665151252	0.129998592509242	ABHD6
1893	ENSG00000166333	619.144795010079	0.793450843649366	0.345599527730559	2.29586784698377	0.0216834386671912	0.129998592509242	ILK
1894	ENSG00000171056	132.70901898268	0.584841196072928	0.254605318928827	2.29705018942049	0.0216159067893481	0.129998592509242	SOX7
1895	ENSG00000176542	234.617106956077	-0.913477512312816	0.39803610042466	-2.29496146540034	0.0217353327598808	0.129998592509242	USF3
1896	ENSG00000182230	99.6184954084332	-1.68440470138046	0.733880648692619	-2.29520250245209	0.0217215218525731	0.129998592509242	FAM153B
1897	ENSG00000154582	269.004706186148	0.863243912042957	0.376221525794862	2.29450962493212	0.0217612428440645	0.130051244134506	ELOC
1898	ENSG00000182903	176.946619670096	-1.14662869950047	0.49992594509447	-2.29359710323454	0.0218136519440429	0.130295770331725	ZNF721
1899	ENSG00000133316	507.300210823603	0.728946179215714	0.317911712578711	2.29292017366374	0.0218526011495152	0.130408054394723	WDR74
1900	ENSG00000143740	323.700887147336	0.779425200345143	0.339934229283999	2.29287060025358	0.0218554558833883	0.130408054394723	SNAP47
1901	ENSG00000100290	25.2803224976433	1.23165539849416	0.537310833227434	2.29225863751164	0.0218907231008758	0.130447913825548	BIK
1902	ENSG00000167081	57.4105441473265	-0.832933976004612	0.363384539884723	-2.29215578700416	0.021896655200672	0.130447913825548	PBX3
1903	ENSG00000178104	659.629862911819	-0.661284091810086	0.288479129882129	-2.29231172487342	0.0218876617329092	0.130447913825548	PDE4DIP
1904	ENSG00000126773	209.021331614962	-0.671524762404534	0.293094250057522	-2.29115638492649	0.0219543704943777	0.13072305582708	PCNX4
1905	ENSG00000109917	417.320854662876	0.720791610868007	0.314642962716789	2.29082387428697	0.0219736022458967	0.130768886436604	ZPR1
1906	ENSG00000136717	2279.51345032345	0.784750012682674	0.342677913338563	2.29005133431914	0.0220183410080929	0.130966386153593	BIN1
1907	ENSG00000173272	676.872402835664	0.687019440818995	0.30007435531946	2.28949734837418	0.0220504717977826	0.131088725103021	MZT2A
1908	ENSG00000188818	50.8055635826753	-1.4016922080948	0.61260001210698	-2.28810346130064	0.0221314967308535	0.131501456204238	ZDHHC11
1909	ENSG00000168769	256.416635125153	-1.09499142343294	0.478731389081538	-2.28727726739147	0.0221796444934132	0.131718506873664	TET2
1910	ENSG00000131375	289.871694341384	-0.822631819444235	0.359694783035399	-2.28702738611384	0.0221942246532762	0.131736086332038	CAPN7
1911	ENSG00000002822	1039.0763773667	0.615420174197922	0.269134053894908	2.28666779729864	0.0222152206946719	0.131737424374071	MAD1L1
1912	ENSG00000144747	308.545989033638	-0.883004863846362	0.386160679134004	-2.28662552030562	0.0222176903416445	0.131737424374071	TMF1
1913	ENSG00000065060	134.102879483673	-0.790972130459815	0.345943752332618	-2.28641831259121	0.0222297980119233	0.13174031367547	UHRF1BP1
1914	ENSG00000109654	21.3005362536334	-1.27882617491555	0.559382031759343	-2.28614095968267	0.022246013423257	0.131757325325648	TRIM2
1915	ENSG00000203710	141.572244615381	-0.911632827888423	0.398794444787653	-2.28597173256473	0.0222559123223618	0.131757325325648	CR1
1916	ENSG00000203965	31.3463087625614	-1.02856480512035	0.450152346181267	-2.28492601192879	0.0223171665026358	0.132051000334228	EFCAB7
1917	ENSG00000204172	48.7089532056688	-1.10410400405347	0.483281601877319	-2.28459763368717	0.0223364318207882	0.132096049844692	AGAP9
1918	ENSG00000100612	714.79629492428	0.920824317470424	0.403187374032048	2.28386198769516	0.0223796432420919	0.132282594074868	DHRS7
1919	ENSG00000101997	541.351905552583	0.714196604233403	0.312746597133259	2.28362709867979	0.0223934557867901	0.132295262248483	CCDC22
1920	ENSG00000175137	481.543198959657	1.15958502696047	0.507968703867814	2.2827883256017	0.0224428399724814	0.132517956650011	SH3BP5L
1921	ENSG00000092068	24.2889393399665	1.82494850777701	0.800041493426388	2.28106732309744	0.0225444634026168	0.132910338843197	SLC7A8
1922	ENSG00000136153	141.408833665245	-0.940462144773171	0.412283921876724	-2.28110313031896	0.0225423449554894	0.132910338843197	LMO7
1923	ENSG00000178537	248.847364067013	1.00740974715089	0.441589104367272	2.28132835975278	0.0225290237707296	0.132910338843197	SLC25A20
1924	ENSG00000175105	122.349371630652	-0.959082957480493	0.420529439238269	-2.28065592558214	0.0225688151532096	0.132984749164209	ZNF654
1925	ENSG00000101220	477.157160854934	0.653497533719006	0.286776111498803	2.27877255990248	0.0226805888724575	0.133089977250026	C20orf27
1926	ENSG00000117091	4859.2582229375	0.78904546332966	0.34624893127068	2.27883869687044	0.0226766556503451	0.133089977250026	CD48
1927	ENSG00000126457	436.784316679127	0.69140941939101	0.303348571398739	2.2792572129248	0.0226517798828044	0.133089977250026	PRMT1
1928	ENSG00000131398	45.8382752492987	-1.41906073929929	0.622483671439919	-2.27967544275779	0.0226269448211989	0.133089977250026	KCNC3
1929	ENSG00000161920	142.406203997072	0.697634681462117	0.306073997988991	2.2793007117423	0.0226491957600063	0.133089977250026	MED11
1930	ENSG00000174197	291.33404674041	-0.789675256450318	0.346354257196866	-2.27996405426445	0.0226098204761991	0.133089977250026	MGA
1931	ENSG00000185950	562.508459327026	-0.947711068881164	0.415874685714274	-2.27883807655532	0.0226766925382628	0.133089977250026	IRS2
1932	ENSG00000213741	19434.9708327969	0.974234896849824	0.427417148222489	2.27935379032264	0.0226460428817976	0.133089977250026	RPS29
1933	ENSG00000070526	44.4350269623702	1.18123205745316	0.518712581588027	2.27723810715531	0.0227720106748762	0.133281510077992	ST6GALNAC1
1934	ENSG00000132591	272.656170851693	0.663336264091545	0.291287184743471	2.27725866030024	0.0227707840179608	0.133281510077992	ERAL1
1935	ENSG00000136636	32.3688914556568	-1.03323921710697	0.4535796582618	-2.27796639087946	0.0227285801105331	0.133281510077992	KCTD3
1936	ENSG00000144674	271.149547540205	-1.00791720114303	0.442594868366075	-2.27729075319819	0.0227688687580051	0.133281510077992	GOLGA4
1937	ENSG00000149792	223.968581516429	1.00390863778386	0.440795723316698	2.27749178288324	0.022756874767363	0.133281510077992	MRPL49
1938	ENSG00000099849	730.906937488502	0.675699242879791	0.296783872749771	2.27673841108441	0.0228018513076363	0.133387300451328	RASSF7
1939	ENSG00000126768	442.444197156258	0.722989163534726	0.31774501957488	2.27537528204858	0.0228834268657579	0.133664217551866	TIMM17B
1940	ENSG00000159082	150.639924779722	-0.739955169279475	0.325204074282286	-2.27535639248226	0.0228845590780781	0.133664217551866	SYNJ1
1941	ENSG00000228594	101.08953574042	0.92868510930151	0.40813250357144	2.27545000992295	0.0228789482658953	0.133664217551866	FNDC10
1942	ENSG00000031698	897.463673052354	0.862786431530167	0.379356602231326	2.27434141505741	0.0229454669063045	0.133675620923317	SARS1
1943	ENSG00000063978	930.149281404892	0.651783652751485	0.286559976145372	2.27451042367771	0.0229353150990702	0.133675620923317	RNF4
1944	ENSG00000087088	434.377863410586	0.623226118567312	0.274020905384562	2.27437434998864	0.0229434883041902	0.133675620923317	BAX
1945	ENSG00000175768	439.921985080503	0.928594577649688	0.408264506196909	2.27449254969478	0.0229363885475334	0.133675620923317	TOMM5
1946	ENSG00000213221	496.297257417706	0.773675838479502	0.340097903400158	2.27486212277292	0.0229142021655675	0.133675620923317	DNLZ
1947	ENSG00000180479	25.1994113608238	-0.994672458640363	0.437479926023069	-2.27364137066237	0.0229875579112937	0.133852051381785	ZNF571
1948	ENSG00000156711	385.527341837021	0.904065600404882	0.397688200695308	2.27330254914337	0.0230079540329356	0.133902040488394	MAPK13
1949	ENSG00000164654	172.338850414222	-0.751678628568245	0.330751401254102	-2.27263928654005	0.0230479261174066	0.134065848328907	MIOS
1950	ENSG00000122126	49.3738109997011	-1.0583600285031	0.465820899289377	-2.27203208382804	0.0230845725714117	0.134141363014913	OCRL
1951	ENSG00000137040	156.555691987942	-0.823894963529658	0.362594540127643	-2.27222109643357	0.0230731596891371	0.134141363014913	RANBP6
1952	ENSG00000096996	777.314393635946	0.731132105576835	0.321955362192178	2.27091141019859	0.0231523413878526	0.134466236841232	IL12RB1
1953	ENSG00000125814	139.022106638639	-0.786340339281332	0.346411153031462	-2.26996253555934	0.0232098562548849	0.134731254665453	NAPB
1954	ENSG00000141447	38.6751430830094	-1.18693092269398	0.523011957571931	-2.26941450479312	0.0232431309478851	0.134855361082996	OSBPL1A
1955	ENSG00000108883	909.320363952276	0.687210104457824	0.302852749325653	2.26912288558714	0.02326085402033	0.134889157047817	EFTUD2
1956	ENSG00000105953	2425.99182346752	0.950791347147831	0.419105592825679	2.26862004092438	0.0232914418171751	0.134932066756007	OGDH
1957	ENSG00000149600	554.913707762226	0.612274164493997	0.269889572978321	2.26860992715409	0.0232920573909769	0.134932066756007	COMMD7
1958	ENSG00000078177	126.075914187428	-1.00713855724674	0.44429560137818	-2.26682090509709	0.0234011685323312	0.13548106294555	N4BP2
1959	ENSG00000132128	488.446110477447	0.747840199678137	0.329929809341775	2.2666645404673	0.023410726145394	0.13548106294555	LRRC41
1960	ENSG00000124299	772.154193779959	0.83618069111505	0.368983800645456	2.26617182015128	0.0234408652868605	0.135517128891962	PEPD
1961	ENSG00000159228	224.6249546204	0.774593542463641	0.341792889066859	2.26626582132351	0.0234351127437913	0.135517128891962	CBR1
1962	ENSG00000132432	387.53402213794	0.888648709635017	0.392192310282245	2.26584939667862	0.0234606057883919	0.13556212427268	SEC61G
1963	ENSG00000124942	13652.0277761954	-0.859860672176044	0.379538383331878	-2.26554338095539	0.0234793550633746	0.13560134913575	AHNAK
1964	ENSG00000167487	153.672267791237	1.05153842223137	0.464205606121333	2.26524283284189	0.0234977820001848	0.13563867338905	KLHL26
1965	ENSG00000067560	5641.21317111526	0.846106601380396	0.373632990691608	2.26453932725325	0.0235409637846677	0.135742469406245	RHOA
1966	ENSG00000100162	49.3166156554487	1.09597380743527	0.484051010512687	2.26417006396591	0.0235636570337383	0.135742469406245	CENPM
1967	ENSG00000160679	1085.30860563748	0.452318097755977	0.199760765329826	2.26429898288161	0.0235557321051569	0.135742469406245	CHTOP
1968	ENSG00000229833	142.407219944824	0.61705947621091	0.272487471428462	2.26454256034634	0.0235407651771956	0.135742469406245	PET100
1969	ENSG00000131791	177.535229786982	-0.641955458916154	0.283604320152549	-2.26356022563708	0.023601176500116	0.135889557126366	PRKAB2
1970	ENSG00000167283	823.414008711472	0.636064785115023	0.281056908361206	2.26311741925792	0.0236284520304523	0.135977543486923	ATP5MG
1971	ENSG00000112304	59.6327094792763	0.972010471339036	0.429590383636491	2.26264485510813	0.0236575907153614	0.136007153113617	ACOT13
1972	ENSG00000128891	117.264389434945	0.859753249054751	0.379957059488913	2.26276424554717	0.023650226063117	0.136007153113617	CCDC32
1973	ENSG00000164691	2502.56452391366	0.798723357099036	0.353092481719687	2.2620797622452	0.0236924757235144	0.136138670693098	TAGAP
1974	ENSG00000125991	1560.65020455524	0.739148884323986	0.326817902787777	2.26165359369545	0.0237188139975749	0.13622096975203	ERGIC3
1975	ENSG00000141499	170.035234579621	0.648923636752717	0.287027030686255	2.26084503330993	0.0237688548587438	0.136439244320799	WRAP53
1976	ENSG00000135766	435.630672087746	-0.662773463773801	0.293223916623839	-2.26029810734722	0.0238027553744899	0.136564695182486	EGLN1
1977	ENSG00000011114	191.285533142381	-0.752984210933711	0.333292266487668	-2.25923097126999	0.0238690212277919	0.136737288357492	BTBD7
1978	ENSG00000100311	124.938080468299	0.961888124215317	0.425731692294518	2.25937636691113	0.0238599832025611	0.136737288357492	PDGFB
1979	ENSG00000164506	152.929334236902	-0.905101443762589	0.400559618492271	-2.25959233526695	0.0238465637440003	0.136737288357492	STXBP5
1980	ENSG00000105671	176.869206995591	0.697012986685549	0.308562675653191	2.25890245866599	0.0238894530308433	0.136785216672056	DDX49
1981	ENSG00000012983	158.921716631992	-1.0386172118075	0.459850708544522	-2.25859652384757	0.023908494250764	0.136825138475977	MAP4K5
1982	ENSG00000168028	4496.05504588154	0.823809215991619	0.364835356510869	2.25803009848108	0.0239437830115995	0.136888889562533	RPSA
1983	ENSG00000169258	26.3990383091422	1.54568068931596	0.684514916850475	2.25806721119797	0.023941469477039	0.136888889562533	GPRIN1
1984	ENSG00000101246	654.404435460956	0.758851413323939	0.3362816130958	2.25659501968595	0.0240333918573748	0.13725641856878	ARFRP1
1985	ENSG00000115232	1449.94437055018	-0.902752642960417	0.400058357521707	-2.25655239038828	0.0240360581472871	0.13725641856878	ITGA4
1986	ENSG00000116221	434.892373128261	0.831639487118812	0.368597640314854	2.25622574905371	0.0240564967536531	0.13725641856878	MRPL37
1987	ENSG00000144120	65.913079099414	1.1066528303449	0.490475950592931	2.25628357314376	0.024052877486463	0.13725641856878	TMEM177
1988	ENSG00000084207	1562.84572044224	0.980928298892206	0.434894928206847	2.25555239960318	0.0240986771429592	0.137403955782137	GSTP1
1989	ENSG00000151474	46.4218537521006	-1.16673572207906	0.517305581944529	-2.25540910982123	0.0241076614640795	0.137403955782137	FRMD4A
1990	ENSG00000151490	42.9327676888698	0.75623082804811	0.335322721719228	2.25523288183649	0.0241187150045385	0.137403955782137	PTPRO
1991	ENSG00000058673	1044.53007569715	-0.753079767944326	0.33395611808359	-2.25502611620317	0.024131689558758	0.137408821962651	ZC3H11A
1992	ENSG00000112308	1633.1498780007	-0.502142007911257	0.222697001923366	-2.25482158975832	0.0241445295567886	0.137412917462506	C6orf62
1993	ENSG00000137124	64.6008642484305	0.942614587977187	0.418203063445743	2.25396385241802	0.0241984421140712	0.137650646385963	ALDH1B1
1994	ENSG00000197620	116.37188322268	0.605489851691284	0.268680040064355	2.25357213563856	0.0242230979263582	0.137721795983512	EOLA1
1995	ENSG00000112419	214.450675050908	-0.672780788455248	0.298570163438842	-2.25334233235618	0.0242375725576714	0.137735017587128	PHACTR2
1996	ENSG00000103522	344.667103901599	1.0770157620738	0.478067526079708	2.25285279446951	0.0242684321066155	0.137772265795043	IL21R
1997	ENSG00000196152	61.0943598919541	0.795423273286438	0.353066224721696	2.25290106385404	0.0242653877824798	0.137772265795043	ZNF79
1998	ENSG00000144580	486.222831942373	0.528506617009766	0.23463217384914	2.25248996478027	0.0242913261793829	0.137833215663495	CNOT9
1999	ENSG00000067225	5525.36505930763	0.860396767125	0.382070415167425	2.25193245268145	0.0243265409368419	0.137963979290134	PKM
[truncated: 18,838 more rows]
